# Supplementary material for: CK2 phosphorylation of CMTR1 promotes RNA cap formation and influenza virus infection
Source: Cell Rep. 2024 Jun 25;43(7):114405. doi: 10.1016/j.celrep.2024.114405 (PMC11290353; doi:10.1016/j.celrep.2024.114405)
Supplement: Table S1. Table of RNA sequencing analysis for MEFs expressing HA-CMTR1 WT, HA-CMTR1 15A, and vector control 3 pair-wise comparisons (WT vs. vector control, 15A vs. vector control, and WT vs. 15A) are presented with data for logFC, p value (EdgeR exactTest), false discovery rate (EdgeR exactTest), a — For each comparison, transcripts that are significantly up-regulated were labelled as +1, significantly down-regulated were labelled as -1, not significantly regulated were labelled as 0 [file mmc2.xlsx]

## Sheet: Sheet1
Gene id	Gene name	logFC_wt_vs_KO	Pvalue_wt_KO	FDR_wt_KO	sig_wt_KO	logFC_15a_vs_KO	Pvalue_15a_KO	FDR_15a_KO	sig_15a_KO	logFC_wt_15a	Pvalue_wt_15a	FDR_wt_15a	sig_wt_15a	label	Gene name2	Gene description
ENSMUSG00000007777	0610009B22Rik	-0.129903	0.2551	0.449207	0	-0.0870546	0.450208	0.681881	0	-0.0428466	0.716263	0.938323	0		0610009B22Rik	RIKEN cDNA 0610009B22 gene [Source:MGI Symbol;Acc:MGI:1913300]
ENSMUSG00000043644	0610009L18Rik	-0.165849	0.4305	0.626756	0	0.119434	0.578773	0.776827	0	-0.285288	0.16885	0.557343	0		0610009L18Rik	RIKEN cDNA 0610009L18 gene [Source:MGI Symbol;Acc:MGI:1914088]
ENSMUSG00000042208	0610010F05Rik	-0.09678	0.379351	0.577304	0	-0.171701	0.121393	0.324503	0	0.074922	0.503583	0.851186	0		0610010F05Rik	RIKEN cDNA 0610010F05 gene [Source:MGI Symbol;Acc:MGI:1918925]
ENSMUSG00000020831	0610010K14Rik	-0.0304625	1	1	0	-0.131646	0.709395	0.857196	0	0.101213	0.768409	0.954485	0		0610010K14Rik	RIKEN cDNA 0610010K14 gene [Source:MGI Symbol;Acc:MGI:1915609]
ENSMUSG00000107002	0610012G03Rik	-0.0844369	0.367013	0.565319	0	0.10672	0.251088	0.496268	0	-0.191158	0.0384743	0.250373	0		0610012G03Rik	RIKEN cDNA 0610012G03 gene [Source:MGI Symbol;Acc:MGI:1913301]
ENSMUSG00000058706	0610030E20Rik	-0.0399933	0.633071	0.786528	0	0.135819	0.0948553	0.280279	0	-0.175813	0.0308858	0.220757	0		0610030E20Rik	RIKEN cDNA 0610030E20 gene [Source:MGI Symbol;Acc:MGI:1915614]
ENSMUSG00000089889	0610040B10Rik	-0.179344	0.492478	0.679248	0	-0.194069	0.447567	0.679706	0	0.0147583	1	1	0		0610040B10Rik	RIKEN cDNA 0610040B10 gene [Source:MGI Symbol;Acc:MGI:1914922]
ENSMUSG00000087341	0610040F04Rik	0.264906	0.220396	0.4089	0	-0.0132024	1	1	0	0.278101	0.196706	0.599496	0		0610040F04Rik	RIKEN cDNA 0610040F04 gene [Source:MGI Symbol;Acc:MGI:1922644]
ENSMUSG00000071456	1110002L01Rik	-0.0568345	0.551815	0.7271	0	-0.112833	0.227881	0.469209	0	0.0559994	0.544082	0.870709	0		1110002L01Rik	RIKEN cDNA 1110002L01 gene [Source:MGI Symbol;Acc:MGI:1915821]
ENSMUSG00000030663	1110004F10Rik	-0.177511	0.015939	0.0630843	0	-0.200856	0.00669053	0.0519919	0	0.0233456	0.759082	0.95326	0		1110004F10Rik	RIKEN cDNA 1110004F10 gene [Source:MGI Symbol;Acc:MGI:1929274]
ENSMUSG00000039195	1110008P14Rik	-0.381732	0.000360834	0.00318184	-1	-0.127982	0.239932	0.48333	0	-0.253745	0.0191464	0.165555	0		1110008P14Rik	RIKEN cDNA 1110008P14 gene [Source:MGI Symbol;Acc:MGI:1920987]
ENSMUSG00000045237	1110012L19Rik	-0.216297	0.0686304	0.183631	0	-0.171821	0.151444	0.37106	0	-0.0444733	0.71189	0.937908	0		1110012L19Rik	RIKEN cDNA 1110012L19 gene [Source:MGI Symbol;Acc:MGI:1915868]
ENSMUSG00000097616	1110019D14Rik	-0.113629	0.578179	0.746175	0	-0.29738	0.111528	0.308572	0	0.183777	0.33665	0.749202	0		1110019D14Rik	RIKEN cDNA 1110019D14 gene [Source:MGI Symbol;Acc:MGI:1923561]
ENSMUSG00000103520	1110025M09Rik	0.0793447	0.755728	0.86951	0	0.117885	0.645765	0.82218	0	-0.0385524	0.89265	0.983454	0		1110025M09Rik	RIKEN cDNA 1110025M09 gene [Source:MGI Symbol;Acc:MGI:1915885]
ENSMUSG00000037971	1110032A03Rik	-0.21116	0.0505887	0.147761	0	-0.118698	0.278252	0.52506	0	-0.092459	0.40414	0.795515	0		1110032A03Rik	RIKEN cDNA 1110032A03 gene [Source:MGI Symbol;Acc:MGI:1915971]
ENSMUSG00000092203	1110038B12Rik	0.742663	1.3e-16	1.74e-14	1	0.666726	1.43768e-13	6.61762e-11	1	0.0759325	0.388974	0.785412	0		1110038B12Rik	RIKEN cDNA 1110038B12 gene [Source:MGI Symbol;Acc:MGI:1916013]
ENSMUSG00000063236	1110038F14Rik	-0.15163	0.0710884	0.188319	0	-0.136982	0.108258	0.304268	0	-0.0146464	0.859011	0.975562	0		1110038F14Rik	RIKEN cDNA 1110038F14 gene [Source:MGI Symbol;Acc:MGI:2152337]
ENSMUSG00000040591	1110051M20Rik	0.00803354	0.93348	0.972569	0	0.0188711	0.845568	0.934415	0	-0.0108377	0.916865	0.989371	0		1110051M20Rik	RIKEN cDNA 1110051M20 gene [Source:MGI Symbol;Acc:MGI:1915079]
ENSMUSG00000035171	1110059E24Rik	-0.0597332	0.574163	0.743354	0	0.0133962	0.904917	0.966883	0	-0.0731293	0.488232	0.842855	0		1110059E24Rik	RIKEN cDNA 1110059E24 gene [Source:MGI Symbol;Acc:MGI:1913456]
ENSMUSG00000032551	1110059G10Rik	0.219937	0.0342675	0.111367	0	0.205311	0.0512188	0.191415	0	0.0146207	0.905197	0.985949	0		1110059G10Rik	RIKEN cDNA 1110059G10 gene [Source:MGI Symbol;Acc:MGI:1913452]
ENSMUSG00000078570	1110065P20Rik	-0.133597	0.225455	0.414665	0	0.0167948	0.878873	0.95173	0	-0.150391	0.16887	0.557343	0		1110065P20Rik	RIKEN cDNA 1110065P20 gene [Source:MGI Symbol;Acc:MGI:1916170]
ENSMUSG00000063320	1190007I07Rik	-0.377109	0.0107917	0.0470495	-1	-0.342652	0.0211611	0.109102	0	-0.0344349	0.861578	0.975818	0		1190007I07Rik	RIKEN cDNA 1190007I07 gene [Source:MGI Symbol;Acc:MGI:3698433]
ENSMUSG00000097290	1300002E11Rik	-0.155076	0.369226	0.567379	0	0.0906411	0.609969	0.7978	0	-0.245719	0.146317	0.520288	0		1300002E11Rik	RIKEN cDNA 1300002E11 gene [Source:MGI Symbol;Acc:MGI:1919001]
ENSMUSG00000098912	1500004A13Rik	0.2077	0.552691	0.727838	0	-0.163972	0.619277	0.803721	0	0.371701	0.277999	0.69592	0		1500004A13Rik	RIKEN cDNA 1500004A13 gene [Source:MGI Symbol;Acc:MGI:2442808]
ENSMUSG00000087651	1500009L16Rik	-0.316909	0.0665464	0.179483	0	-0.150748	0.39281	0.635911	0	-0.166146	0.346551	0.755062	0		1500009L16Rik	RIKEN cDNA 1500009L16 gene [Source:MGI Symbol;Acc:MGI:1917034]
ENSMUSG00000072694	1500011B03Rik	0.193218	0.0991757	0.238675	0	0.000897885	1	1	0	0.192318	0.106995	0.445505	0		1500011B03Rik	RIKEN cDNA 1500011B03 gene [Source:MGI Symbol;Acc:MGI:1913486]
ENSMUSG00000098702	1500015A07Rik	-0.197304	0.348635	0.547702	0	-0.0627387	0.764629	0.889608	0	-0.134557	0.560012	0.87646	0		1500015A07Rik	RIKEN cDNA 1500015A07 gene [Source:MGI Symbol;Acc:MGI:1916232]
ENSMUSG00000050088	1600012H06Rik	-0.0307639	0.685549	0.823481	0	0.104556	0.161086	0.383988	0	-0.135321	0.0696012	0.355576	0		1600012H06Rik	RIKEN cDNA 1600012H06 gene [Source:MGI Symbol;Acc:MGI:1915162]
ENSMUSG00000054676	1600014C10Rik	0.137677	0.0769433	0.199458	0	0.200185	0.0104241	0.0688079	0	-0.0625103	0.424723	0.80863	0		1600014C10Rik	RIKEN cDNA 1600014C10 gene [Source:MGI Symbol;Acc:MGI:1919494]
ENSMUSG00000097048	1600020E01Rik	-0.0809215	0.537834	0.716461	0	0.0413127	0.752686	0.882367	0	-0.122234	0.345819	0.75441	0		1600020E01Rik	RIKEN cDNA 1600020E01 gene [Source:MGI Symbol;Acc:MGI:1919262]
ENSMUSG00000075511	1700001L05Rik	0.386562	0.0947486	0.231062	0	-0.0715824	0.775874	0.897488	0	0.458142	0.0497657	0.291563	0		1700001L05Rik	RIKEN cDNA 1700001L05 gene [Source:MGI Symbol;Acc:MGI:1916541]
ENSMUSG00000034764	1700006J14Rik	-0.291466	0.502318	0.687395	0	-0.533572	0.205531	0.441726	0	0.242283	0.621533	0.902878	0		1700006J14Rik	RIKEN cDNA 1700006J14 gene [Source:MGI Symbol;Acc:MGI:2447818]
ENSMUSG00000097318	1700007L15Rik	-0.701034	0.0044144	0.0238119	-1	-0.197724	0.425134	0.66253	0	-0.503241	0.0510122	0.295606	0		1700007L15Rik	RIKEN cDNA 1700007L15 gene [Source:MGI Symbol;Acc:MGI:1916581]
ENSMUSG00000101225	1700008J07Rik	-0.301745	0.0926387	0.227381	0	-0.473789	0.00923984	0.0639884	0	0.172083	0.372466	0.771932	0		1700008J07Rik	RIKEN cDNA 1700008J07 gene [Source:MGI Symbol;Acc:MGI:1916610]
ENSMUSG00000110424	1700012D14Rik	-0.263816	0.264784	0.459693	0	-0.0867452	0.758474	0.886034	0	-0.177053	0.463596	0.827747	0		1700012D14Rik	RIKEN cDNA 1700012D14 gene [Source:MGI Symbol;Acc:MGI:1922729]
ENSMUSG00000032300	1700017B05Rik	0.411461	3.53e-06	6.45e-05	1	0.335702	0.00015681	0.0036889	1	0.0757587	0.392059	0.788056	0		1700017B05Rik	RIKEN cDNA 1700017B05 gene [Source:MGI Symbol;Acc:MGI:1921461]
ENSMUSG00000100937	1700020D05Rik	-0.307413	0.30163	0.501893	0	-0.116908	0.684461	0.84307	0	-0.190481	0.51752	0.858958	0		1700020D05Rik	RIKEN cDNA 1700020D05 gene [Source:MGI Symbol;Acc:MGI:1922805]
ENSMUSG00000032666	1700025G04Rik	0.229743	0.0561315	0.159547	0	-0.190674	0.12339	0.326981	0	0.420419	0.000525011	0.0116745	1		1700025G04Rik	RIKEN cDNA 1700025G04 gene [Source:MGI Symbol;Acc:MGI:1916649]
ENSMUSG00000044916	1700029I15Rik	0.467393	0.0706875	0.187428	0	0.608503	0.0176652	0.0966861	0	-0.141253	0.560753	0.877145	0		1700029I15Rik	RIKEN cDNA 1700029I15 gene [Source:MGI Symbol;Acc:MGI:1916742]
ENSMUSG00000099759	1700030C10Rik	0.29919	0.0864906	0.216564	0	0.231799	0.197733	0.432039	0	0.0673714	0.711734	0.937908	0		1700030C10Rik	RIKEN cDNA 1700030C10 gene [Source:MGI Symbol;Acc:MGI:1916763]
ENSMUSG00000091071	1700030C10Rik	-0.152623	0.466442	0.656719	0	0.194269	0.310102	0.558814	0	-0.346903	0.0702188	0.35649	0		1700030C10Rik	RIKEN cDNA 1700030C10 gene [Source:MGI Symbol;Acc:MGI:1916763]
ENSMUSG00000031847	1700030J22Rik	0.106472	0.702692	0.834995	0	-0.106736	0.733426	0.872025	0	0.213221	0.394644	0.789276	0		1700030J22Rik	RIKEN cDNA 1700030J22 gene [Source:MGI Symbol;Acc:MGI:1916778]
ENSMUSG00000052794	1700030K09Rik	-0.0450077	0.705048	0.836632	0	-0.0861896	0.452085	0.683248	0	0.0411833	0.714415	0.938094	0		1700030K09Rik	RIKEN cDNA 1700030K09 gene [Source:MGI Symbol;Acc:MGI:1919504]
ENSMUSG00000005983	1700037C18Rik	-0.333541	0.082666	0.20988	0	0.0160371	0.96797	0.994398	0	-0.349571	0.0748697	0.369637	0		1700037C18Rik	RIKEN cDNA 1700037C18 gene [Source:MGI Symbol;Acc:MGI:1920511]
ENSMUSG00000027327	1700037H04Rik	-0.0466122	0.607754	0.768654	0	-0.0293336	0.758374	0.886034	0	-0.0172781	0.848035	0.97403	0		1700037H04Rik	RIKEN cDNA 1700037H04 gene [Source:MGI Symbol;Acc:MGI:1914576]
ENSMUSG00000099681	1700052K11Rik	-0.269481	0.00648129	0.0319415	-1	-0.252069	0.0115814	0.0737289	0	-0.0174071	0.869935	0.977377	0		1700052K11Rik	RIKEN cDNA 1700052K11 gene [Source:MGI Symbol;Acc:MGI:1920681]
ENSMUSG00000070997	1700055D18Rik	-0.377297	0.1821	0.360623	0	-0.348919	0.24336	0.487744	0	-0.0282913	1	1	0		1700055D18Rik	RIKEN cDNA 1700055D18 gene [Source:MGI Symbol;Acc:MGI:1920655]
ENSMUSG00000038323	1700066M21Rik	0.152846	0.137899	0.300646	0	-0.0618974	0.558567	0.761825	0	0.214744	0.0373029	0.24541	0		1700066M21Rik	RIKEN cDNA 1700066M21 gene [Source:MGI Symbol;Acc:MGI:1920717]
ENSMUSG00000086016	1700084C06Rik	-0.513965	0.055305	0.157856	0	-0.6468	0.0178516	0.097454	0	0.132991	0.644449	0.911364	0		1700084C06Rik	RIKEN cDNA 1700084C06 gene [Source:MGI Symbol;Acc:MGI:1923868]
ENSMUSG00000100747	1700084E18Rik	-0.0492645	0.920438	0.964365	0	-0.346749	0.292265	0.540796	0	0.297548	0.35039	0.757441	0		1700084E18Rik	RIKEN cDNA 1700084E18 gene [Source:MGI Symbol;Acc:MGI:1914600]
ENSMUSG00000097080	1700086O06Rik	-0.542627	0.00111527	0.00786959	-1	-0.113851	0.497247	0.717425	0	-0.428763	0.0122783	0.12322	0		1700086O06Rik	RIKEN cDNA 1700086O06 gene [Source:MGI Symbol;Acc:MGI:1920766]
ENSMUSG00000101856	1700096K18Rik	-0.215172	0.391177	0.589584	0	-0.28013	0.259859	0.506763	0	0.0650075	0.854449	0.975437	0		1700096K18Rik	RIKEN cDNA 1700096K18 gene [Source:MGI Symbol;Acc:MGI:1920821]
ENSMUSG00000008307	1700109H08Rik	0.15479	0.441281	0.635152	0	0.148388	0.483308	0.70683	0	0.00639226	1	1	0		1700109H08Rik	RIKEN cDNA 1700109H08 gene [Source:MGI Symbol;Acc:MGI:1924286]
ENSMUSG00000100599	1700120C14Rik	-0.431161	0.0915871	0.225644	0	-0.527882	0.0443512	0.174847	0	0.0968287	0.784235	0.958944	0		1700120C14Rik	RIKEN cDNA 1700120C14 gene [Source:MGI Symbol;Acc:MGI:1920850]
ENSMUSG00000085614	1700123M08Rik	0.396021	0.0832978	0.210593	0	0.54392	0.0169887	0.0941776	0	-0.147979	0.513741	0.856565	0		1700123M08Rik	RIKEN cDNA 1700123M08 gene [Source:MGI Symbol;Acc:MGI:1923915]
ENSMUSG00000040822	1700123O20Rik	0.122517	0.111213	0.258846	0	0.0427236	0.585085	0.781604	0	0.0797932	0.301336	0.719673	0		1700123O20Rik	RIKEN cDNA 1700123O20 gene [Source:MGI Symbol;Acc:MGI:1920893]
ENSMUSG00000022507	1810013L24Rik	-0.0981289	0.152301	0.32016	0	0.0465715	0.498154	0.718021	0	-0.1447	0.034769	0.235471	0		1810013L24Rik	RIKEN cDNA 1810013L24 gene [Source:MGI Symbol;Acc:MGI:1916303]
ENSMUSG00000097412	1810014B01Rik	0.200432	0.172958	0.348562	0	-0.121235	0.438285	0.672944	0	0.32167	0.0330958	0.228738	0		1810014B01Rik	RIKEN cDNA 1810014B01 gene [Source:MGI Symbol;Acc:MGI:1913513]
ENSMUSG00000044145	1810024B03Rik	0.236903	0.390251	0.588638	0	0.0436363	0.887509	0.95671	0	0.193246	0.467308	0.830099	0		1810024B03Rik	RIKEN cDNA 1810024B03 gene [Source:MGI Symbol;Acc:MGI:1925560]
ENSMUSG00000101970	1810026B05Rik	0.267891	0.0280052	0.0960089	0	0.301183	0.0137545	0.0822591	0	-0.0332934	0.789693	0.959096	0		1810026B05Rik	RIKEN cDNA 1810026B05 gene [Source:MGI Symbol;Acc:MGI:1916420]
ENSMUSG00000044148	1810030O07Rik	0.000733054	0.994213	1	0	0.0631053	0.417144	0.656001	0	-0.0623725	0.423108	0.80781	0		1810030O07Rik	RIKEN cDNA 1810030O07 gene [Source:MGI Symbol;Acc:MGI:1916405]
ENSMUSG00000054091	1810037I17Rik	-0.311913	2.5e-05	0.000338843	-1	-0.124399	0.0923807	0.275522	0	-0.187514	0.0115762	0.118062	0		1810037I17Rik	RIKEN cDNA 1810037I17 gene [Source:MGI Symbol;Acc:MGI:1914954]
ENSMUSG00000035372	1810055G02Rik	-0.129311	0.226109	0.415426	0	-0.148251	0.170345	0.39667	0	0.0189405	0.873299	0.978846	0		1810055G02Rik	RIKEN cDNA 1810055G02 gene [Source:MGI Symbol;Acc:MGI:1919306]
ENSMUSG00000073155	1810058I24Rik	0.0127327	0.871214	0.938278	0	0.157633	0.0412808	0.166875	0	-0.1449	0.0602445	0.327397	0		1810058I24Rik	RIKEN cDNA 1810058I24 gene [Source:MGI Symbol;Acc:MGI:1914955]
ENSMUSG00000108207	1810059H22Rik	0.562041	0.00152449	0.0101871	1	0.196502	0.299404	0.548339	0	0.365519	0.0355967	0.239316	0		1810059H22Rik	RIKEN cDNA 1810059H22 gene [Source:MGI Symbol;Acc:MGI:1917070]
ENSMUSG00000087165	2010001A14Rik	-0.165834	0.384372	0.582684	0	0.158532	0.392615	0.635744	0	-0.324372	0.0759792	0.372056	0		2010001A14Rik	RIKEN cDNA 2010001A14 gene [Source:MGI Symbol;Acc:MGI:1923766]
ENSMUSG00000097755	2010110K18Rik	-0.940574	0.01756	0.0679422	0	-0.416836	0.279312	0.525747	0	-0.523581	0.222646	0.632133	0		2010110K18Rik	RIKEN cDNA 2010110K18 gene [Source:MGI Symbol;Acc:MGI:1922951]
ENSMUSG00000074829	2010315B03Rik	0.330685	0.00313128	0.0180467	1	0.132078	0.250974	0.496268	0	0.198603	0.0742619	0.368333	0		2010315B03Rik	RIKEN cDNA 2010315B03 gene [Source:MGI Symbol;Acc:MGI:1919321]
ENSMUSG00000100691	2010320M18Rik	-0.162731	0.197138	0.379359	0	-0.100421	0.444744	0.67727	0	-0.0623059	0.621999	0.903174	0		2010320M18Rik	RIKEN cDNA 2010320M18 gene [Source:MGI Symbol;Acc:MGI:1919343]
ENSMUSG00000030587	2200002D01Rik	-0.568381	4.45e-06	7.8e-05	-1	-0.610198	9.74672e-07	6.3487e-05	-1	0.0418238	0.749953	0.950115	0		2200002D01Rik	RIKEN cDNA 2200002D01 gene [Source:MGI Symbol;Acc:MGI:1919525]
ENSMUSG00000021550	2210016F16Rik	0.105534	0.367523	0.565915	0	0.137412	0.238752	0.481796	0	-0.0318813	0.785471	0.959096	0		2210016F16Rik	RIKEN cDNA 2210016F16 gene [Source:MGI Symbol;Acc:MGI:1917403]
ENSMUSG00000029559	2210016L21Rik	0.0510898	0.575159	0.744303	0	0.114306	0.204932	0.441001	0	-0.0632178	0.481324	0.839021	0		2210016L21Rik	RIKEN cDNA 2210016L21 gene [Source:MGI Symbol;Acc:MGI:1919607]
ENSMUSG00000071252	2210408I21Rik	0.402844	0.000317844	0.00285936	1	0.298112	0.00896338	0.0626076	0	0.104721	0.351572	0.757782	0		2210408I21Rik	RIKEN cDNA 2210408I21 gene [Source:MGI Symbol;Acc:MGI:1919621]
ENSMUSG00000032403	2300009A05Rik	-0.0255371	0.861616	0.932727	0	0.0461263	0.757822	0.885915	0	-0.0716646	0.60263	0.895179	0		2300009A05Rik	RIKEN cDNA 2300009A05 gene [Source:MGI Symbol;Acc:MGI:1916728]
ENSMUSG00000079283	2310009B15Rik	-0.281803	0.0629449	0.172736	0	-0.404051	0.00860804	0.0608645	0	0.122272	0.46358	0.827747	0		2310009B15Rik	RIKEN cDNA 2310009B15 gene [Source:MGI Symbol;Acc:MGI:1916799]
ENSMUSG00000097162	2310010J17Rik	-0.417546	0.0860121	0.215626	0	-0.122413	0.63706	0.815479	0	-0.295097	0.254954	0.672253	0		2310010J17Rik	RIKEN cDNA 2310010J17 gene [Source:MGI Symbol;Acc:MGI:1925579]
ENSMUSG00000020133	2310011J03Rik	-0.109954	0.207277	0.391752	0	-0.0108062	0.91192	0.969946	0	-0.0991477	0.255268	0.672253	0		2310011J03Rik	RIKEN cDNA 2310011J03 gene [Source:MGI Symbol;Acc:MGI:1913624]
ENSMUSG00000097729	2310015A10Rik	-0.233424	0.197812	0.379978	0	-0.0427104	0.833233	0.929065	0	-0.190706	0.307579	0.724861	0		2310015A10Rik	RIKEN cDNA 2310015A10 gene [Source:MGI Symbol;Acc:MGI:1916798]
ENSMUSG00000049643	2310022A10Rik	-0.0115839	0.903017	0.955904	0	-0.117842	0.194129	0.427773	0	0.106259	0.240854	0.656153	0		2310022A10Rik	RIKEN cDNA 2310022A10 gene [Source:MGI Symbol;Acc:MGI:1913617]
ENSMUSG00000031983	2310022B05Rik	-0.196011	0.0187544	0.0712069	0	-0.0773076	0.354251	0.601112	0	-0.118704	0.154845	0.534191	0		2310022B05Rik	RIKEN cDNA 2310022B05 gene [Source:MGI Symbol;Acc:MGI:1916801]
ENSMUSG00000020441	2310033P09Rik	-0.398586	0.0522273	0.151323	0	0.144108	0.50958	0.727693	0	-0.542694	0.00832187	0.0955251	0		2310033P09Rik	RIKEN cDNA 2310033P09 gene [Source:MGI Symbol;Acc:MGI:1915112]
ENSMUSG00000062619	2310039H08Rik	-0.700728	4.29e-10	2.05e-08	-1	-0.227148	0.0387938	0.160535	0	-0.473573	3.56279e-05	0.0012615	-1		2310039H08Rik	RIKEN cDNA 2310039H08 gene [Source:MGI Symbol;Acc:MGI:1914351]
ENSMUSG00000108732	2310043P16Rik	-0.106299	0.598532	0.761552	0	-0.0231361	0.894357	0.960537	0	-0.0831583	0.7218	0.940397	0		2310043P16Rik	RIKEN cDNA 2310043P16 gene [Source:MGI Symbol;Acc:MGI:1917385]
ENSMUSG00000040177	2310057M21Rik	-0.0832708	0.40185	0.599907	0	-0.100773	0.309913	0.558608	0	0.0175033	0.862929	0.975935	0		2310057M21Rik	RIKEN cDNA 2310057M21 gene [Source:MGI Symbol;Acc:MGI:1915527]
ENSMUSG00000085379	2310058D17Rik	-0.596552	0.00996622	0.0442235	-1	-0.442694	0.0565858	0.203276	0	-0.153808	0.555453	0.875254	0		2310058D17Rik	RIKEN cDNA 2310058D17 gene [Source:MGI Symbol;Acc:MGI:1922944]
ENSMUSG00000050705	2310061I04Rik	-0.26033	0.0123287	0.0518257	0	-0.207155	0.0482506	0.184722	0	-0.0531726	0.612053	0.899337	0		2310061I04Rik	RIKEN cDNA 2310061I04 gene [Source:MGI Symbol;Acc:MGI:1916912]
ENSMUSG00000100084	2310068J16Rik	0.404116	0.191599	0.372709	0	0.000652907	1	1	0	0.403435	0.187418	0.585734	0		2310068J16Rik	RIKEN cDNA 2310068J16 gene [Source:MGI Symbol;Acc:MGI:1917531]
ENSMUSG00000045411	2410002F23Rik	0.0225481	0.769821	0.877325	0	0.0554466	0.477106	0.702234	0	-0.0328987	0.67799	0.923444	0		2410002F23Rik	RIKEN cDNA 2410002F23 gene [Source:MGI Symbol;Acc:MGI:1914226]
ENSMUSG00000036873	2410004B18Rik	-0.0583835	0.503695	0.688209	0	-0.0700249	0.429855	0.666192	0	0.0116427	0.909721	0.987139	0		2410004B18Rik	RIKEN cDNA 2410004B18 gene [Source:MGI Symbol;Acc:MGI:1913671]
ENSMUSG00000086841	2410006H16Rik	1.15124	3.22e-11	1.93e-09	1	0.977298	1.8043e-08	2.28583e-06	1	0.17393	0.307529	0.724861	0		2410006H16Rik	RIKEN cDNA 2410006H16 gene [Source:MGI Symbol;Acc:MGI:1916471]
ENSMUSG00000032840	2410131K14Rik	0.115603	0.141205	0.305196	0	0.0639586	0.421688	0.659633	0	0.051644	0.512942	0.856166	0		2410131K14Rik	RIKEN cDNA 2410131K14 gene [Source:MGI Symbol;Acc:MGI:1924042]
ENSMUSG00000096917	2500002B13Rik	0.235301	0.226417	0.41577	0	0.0148989	0.965057	0.992513	0	0.220395	0.257177	0.674651	0		2500002B13Rik	RIKEN cDNA 2500002B13 gene [Source:MGI Symbol;Acc:MGI:1925603]
ENSMUSG00000073236	2500004C02Rik	0.0335334	0.84926	0.925607	0	0.12201	0.498038	0.718021	0	-0.0884799	0.638978	0.910389	0		2500004C02Rik	RIKEN cDNA 2500004C02 gene [Source:MGI Symbol;Acc:MGI:1919576]
ENSMUSG00000071632	2510002D24Rik	0.16423	0.26542	0.460625	0	0.289323	0.0485037	0.185331	0	-0.125106	0.387495	0.78423	0		2510002D24Rik	RIKEN cDNA 2510002D24 gene [Source:MGI Symbol;Acc:MGI:1919557]
ENSMUSG00000043391	2510009E07Rik	0.314405	0.00140818	0.00956026	1	0.530466	6.45997e-08	6.60783e-06	1	-0.216065	0.0260213	0.198412	0		2510009E07Rik	RIKEN cDNA 2510009E07 gene [Source:MGI Symbol;Acc:MGI:1919440]
ENSMUSG00000106825	2510016D11Rik	0.104583	0.684696	0.823157	0	0.431112	0.0486353	0.185644	0	-0.326578	0.139423	0.507796	0		2510016D11Rik	RIKEN cDNA 2510016D11 gene [Source:MGI Symbol;Acc:MGI:1917539]
ENSMUSG00000044496	2510039O18Rik	-0.106861	0.158573	0.329086	0	-0.108629	0.153663	0.374411	0	0.00176891	0.986268	1	0		2510039O18Rik	RIKEN cDNA 2510039O18 gene [Source:MGI Symbol;Acc:MGI:1924284]
ENSMUSG00000103828	2610001A08Rik	-0.256996	0.346961	0.546001	0	0.16675	0.519301	0.735188	0	-0.423758	0.101418	0.434394	0		2610001A08Rik	RIKEN cDNA 2610001A08 gene [Source:MGI Symbol;Acc:MGI:1917358]
ENSMUSG00000052419	2610001J05Rik	-0.0815576	0.310339	0.51054	0	-0.038776	0.637001	0.815479	0	-0.0427811	0.595228	0.893524	0		2610001J05Rik	RIKEN cDNA 2610001J05 gene [Source:MGI Symbol;Acc:MGI:1913770]
ENSMUSG00000031242	2610002M06Rik	0.264774	0.00288238	0.016959	1	0.261768	0.00335442	0.0328054	1	0.00300428	0.976684	1	0		2610002M06Rik	RIKEN cDNA 2610002M06 gene [Source:MGI Symbol;Acc:MGI:1914278]
ENSMUSG00000071793	2610005L07Rik	0.20351	0.0590172	0.16494	0	0.0909544	0.406526	0.647937	0	0.112555	0.294159	0.712181	0		2610005L07Rik	RIKEN cDNA 2610005L07 gene [Source:MGI Symbol;Acc:MGI:1914283]
ENSMUSG00000060301	2610008E11Rik	0.0173629	0.827609	0.91089	0	0.236984	0.00313944	0.0315751	1	-0.219622	0.00619271	0.0773193	0		2610008E11Rik	RIKEN cDNA 2610008E11 gene [Source:MGI Symbol;Acc:MGI:1919378]
ENSMUSG00000097537	2610020C07Rik	-0.192667	0.410082	0.607635	0	-0.28642	0.249444	0.494129	0	0.0938017	0.723104	0.941456	0		2610020C07Rik	RIKEN cDNA 2610020C07 gene [Source:MGI Symbol;Acc:MGI:1917168]
ENSMUSG00000091474	2610021A01Rik	-0.0734312	0.402886	0.600636	0	-0.083918	0.339532	0.58822	0	0.0104879	0.909198	0.987139	0		2610021A01Rik	RIKEN cDNA 2610021A01 gene [Source:MGI Symbol;Acc:MGI:1922662]
ENSMUSG00000110997	2610028D06Rik	-0.304855	0.248201	0.441725	0	-0.140696	0.583206	0.780584	0	-0.164131	0.562038	0.878359	0		2610028D06Rik	RIKEN cDNA 2610028D06 gene [Source:MGI Symbol;Acc:MGI:1923609]
ENSMUSG00000087259	2610035D17Rik	-0.385545	0.0152722	0.0611465	0	-0.0612789	0.707863	0.856244	0	-0.324256	0.0477104	0.284943	0		2610035D17Rik	RIKEN cDNA 2610035D17 gene [Source:MGI Symbol;Acc:MGI:1919636]
ENSMUSG00000097536	2610037D02Rik	-0.129089	0.444052	0.637545	0	-0.0103379	0.947772	0.98626	0	-0.11875	0.478661	0.837323	0		2610037D02Rik	RIKEN cDNA 2610037D02 gene [Source:MGI Symbol;Acc:MGI:1917290]
ENSMUSG00000071302	2610044O15Rik8	0.0822358	0.374433	0.572343	0	-0.0144491	0.884997	0.955207	0	0.0966849	0.298255	0.716278	0		2610044O15Rik8	RIKEN cDNA 2610044O15 gene [Source:MGI Symbol;Acc:MGI:1919389]
ENSMUSG00000059482	2610301B20Rik	-0.113874	0.34162	0.540431	0	-0.0487382	0.690465	0.84677	0	-0.0651348	0.591316	0.892403	0		2610301B20Rik	RIKEN cDNA 2610301B20 gene [Source:MGI Symbol;Acc:MGI:1914407]
ENSMUSG00000100164	2610306M01Rik	-0.406769	0.0170973	0.066525	0	-0.044331	0.811117	0.915914	0	-0.362428	0.0359392	0.240565	0		2610306M01Rik	RIKEN cDNA 2610306M01 gene [Source:MGI Symbol;Acc:MGI:1914420]
ENSMUSG00000085936	2610307P16Rik	-0.334005	0.149864	0.316869	0	0.0839495	0.73699	0.874298	0	-0.417952	0.0681043	0.35201	0		2610307P16Rik	RIKEN cDNA 2610307P16 gene [Source:MGI Symbol;Acc:MGI:1919768]
ENSMUSG00000049916	2610318N02Rik	-0.0522865	0.77002	0.877325	0	0.0152968	0.960659	0.991507	0	-0.0675833	0.713771	0.938094	0		2610318N02Rik	RIKEN cDNA 2610318N02 gene [Source:MGI Symbol;Acc:MGI:1917708]
ENSMUSG00000010277	2610507B11Rik	0.239016	0.000350938	0.00310847	1	0.13682	0.0409774	0.166057	0	0.102195	0.12619	0.486885	0		2610507B11Rik	RIKEN cDNA 2610507B11 gene [Source:MGI Symbol;Acc:MGI:1919753]
ENSMUSG00000106691	2700029L08Rik	0.474602	0.0326014	0.107402	0	0.313311	0.179291	0.408889	0	0.16123	0.437859	0.815757	0		2700029L08Rik	RIKEN cDNA 2700029L08 gene [Source:MGI Symbol;Acc:MGI:1924056]
ENSMUSG00000097180	2700038G22Rik	0.0720246	0.750535	0.86722	0	-0.252554	0.241719	0.485795	0	0.324595	0.127498	0.489607	0		2700038G22Rik	RIKEN cDNA 2700038G22 gene [Source:MGI Symbol;Acc:MGI:1914444]
ENSMUSG00000097787	2700046G09Rik	-0.47427	0.0104441	0.0458139	-1	-0.19782	0.283132	0.530138	0	-0.276423	0.148648	0.523894	0		2700046G09Rik	RIKEN cDNA 2700046G09 gene [Source:MGI Symbol;Acc:MGI:1914438]
ENSMUSG00000034601	2700049A03Rik	-0.0606591	0.479626	0.668125	0	0.0481233	0.574226	0.773684	0	-0.108783	0.201342	0.604644	0		2700049A03Rik	RIKEN cDNA 2700049A03 gene [Source:MGI Symbol;Acc:MGI:1924217]
ENSMUSG00000024273	2700062C07Rik	0.0179178	0.883285	0.945411	0	0.129228	0.223968	0.464102	0	-0.111313	0.296957	0.715026	0		2700062C07Rik	RIKEN cDNA 2700062C07 gene [Source:MGI Symbol;Acc:MGI:1915296]
ENSMUSG00000103722	2700078F05Rik	-0.318914	0.208342	0.392995	0	-0.430736	0.0850749	0.261765	0	0.111887	0.674981	0.922853	0		2700078F05Rik	RIKEN cDNA 2700078F05 gene [Source:MGI Symbol;Acc:MGI:1919876]
ENSMUSG00000053080	2700081O15Rik	0.168853	0.0438462	0.132546	0	0.200848	0.0168449	0.0935683	0	-0.031995	0.706801	0.936127	0		2700081O15Rik	RIKEN cDNA 2700081O15 gene [Source:MGI Symbol;Acc:MGI:1919667]
ENSMUSG00000062198	2700097O09Rik	-0.073917	0.586306	0.751946	0	0.210642	0.10924	0.305386	0	-0.284563	0.0294144	0.214167	0		2700097O09Rik	RIKEN cDNA 2700097O09 gene [Source:MGI Symbol;Acc:MGI:1919908]
ENSMUSG00000098090	2700099C18Rik	-0.218742	0.31337	0.513064	0	-0.0942946	0.667661	0.833611	0	-0.124444	0.568221	0.881042	0		2700099C18Rik	RIKEN cDNA 2700099C18 gene [Source:MGI Symbol;Acc:MGI:1924272]
ENSMUSG00000087497	2810001G20Rik	-0.159332	0.421838	0.61847	0	-0.0885001	0.669751	0.834936	0	-0.0708202	0.728215	0.942684	0		2810001G20Rik	RIKEN cDNA 2810001G20 gene [Source:MGI Symbol;Acc:MGI:1913706]
ENSMUSG00000045464	2810002D19Rik	-0.0736216	0.673472	0.815755	0	-0.106236	0.521799	0.736557	0	0.0326202	0.838707	0.972111	0		2810002D19Rik	RIKEN cDNA 2810002D19 gene [Source:MGI Symbol;Acc:MGI:1913707]
ENSMUSG00000031984	2810004N23Rik	-0.208164	0.00502518	0.0263051	-1	-0.217884	0.00343885	0.0334416	-1	0.00972105	0.898373	0.984021	0		2810004N23Rik	RIKEN cDNA 2810004N23 gene [Source:MGI Symbol;Acc:MGI:1913773]
ENSMUSG00000047635	2810006K23Rik	-0.0614359	0.6156	0.774845	0	-0.00287994	1	1	0	-0.0585554	0.612676	0.899337	0		2810006K23Rik	RIKEN cDNA 2810006K23 gene [Source:MGI Symbol;Acc:MGI:1919900]
ENSMUSG00000099881	2810013P06Rik	-0.219772	0.188349	0.367984	0	0.036044	0.833666	0.929258	0	-0.255816	0.123199	0.48004	0		2810013P06Rik	RIKEN cDNA 2810013P06 gene [Source:MGI Symbol;Acc:MGI:1914456]
ENSMUSG00000020491	2810021J22Rik	0.0506206	0.610066	0.770196	0	-0.077456	0.45181	0.683207	0	0.128078	0.200583	0.603816	0		2810021J22Rik	RIKEN cDNA 2810021J22 gene [Source:MGI Symbol;Acc:MGI:1917194]
ENSMUSG00000049881	2810025M15Rik	-0.265909	0.00067677	0.00531128	-1	-0.314532	7.18307e-05	0.00196808	-1	0.0486262	0.556378	0.875621	0		2810025M15Rik	RIKEN cDNA 2810025M15 gene [Source:MGI Symbol;Acc:MGI:1917203]
ENSMUSG00000099034	2810039B14Rik	-0.436063	0.0233284	0.083695	0	-0.314796	0.105709	0.299374	0	-0.121232	0.566998	0.880241	0		2810039B14Rik	RIKEN cDNA 2810039B14 gene [Source:MGI Symbol;Acc:MGI:1919915]
ENSMUSG00000099966	2810402E24Rik	-0.628575	6.43e-07	1.45e-05	-1	-0.302766	0.0149204	0.0863518	0	-0.325795	0.0127425	0.125417	0		2810402E24Rik	RIKEN cDNA 2810402E24 gene [Source:MGI Symbol;Acc:MGI:1913715]
ENSMUSG00000086629	2810403D21Rik	0.349734	0.0329167	0.108251	0	0.270431	0.103393	0.295334	0	0.0792783	0.631058	0.906322	0		2810403D21Rik	RIKEN cDNA 2810403D21 gene [Source:MGI Symbol;Acc:MGI:1917214]
ENSMUSG00000101493	2810405F17Rik	-0.570982	0.021055	0.0776158	0	-0.384973	0.11005	0.306387	0	-0.185942	0.512347	0.855968	0		2810405F17Rik	RIKEN cDNA 2810405F17 gene [Source:MGI Symbol;Acc:MGI:1917225]
ENSMUSG00000018570	2810408A11Rik	-0.498598	0.000802517	0.00608564	-1	-0.344336	0.020937	0.108471	0	-0.154243	0.316279	0.731697	0		2810408A11Rik	RIKEN cDNA 2810408A11 gene [Source:MGI Symbol;Acc:MGI:1917669]
ENSMUSG00000087213	2810408I11Rik	0.149306	0.4918	0.678594	0	0.197496	0.329459	0.577362	0	-0.0482133	0.791583	0.959152	0		2810408I11Rik	RIKEN cDNA 2810408I11 gene [Source:MGI Symbol;Acc:MGI:1917191]
ENSMUSG00000075389	2810410L24Rik	0.123634	0.554478	0.729174	0	0.241675	0.254312	0.500637	0	-0.118048	0.589017	0.89088	0		2810410L24Rik	RIKEN cDNA 2810410L24 gene [Source:MGI Symbol;Acc:MGI:1923627]
ENSMUSG00000105981	2810428J06Rik	-0.0144977	1	1	0	0.256204	0.420449	0.658574	0	-0.27075	0.428997	0.81058	0		2810428J06Rik	RIKEN cDNA 2810428J06 gene [Source:MGI Symbol;Acc:MGI:1914308]
ENSMUSG00000100876	2810454H06Rik	-0.773668	8.64e-05	0.000969769	-1	-0.194205	0.306535	0.55515	0	-0.579429	0.00454883	0.0618097	0		2810454H06Rik	RIKEN cDNA 2810454H06 gene [Source:MGI Symbol;Acc:MGI:1920063]
ENSMUSG00000085030	2810455O05Rik	-0.631322	0.0166366	0.0651176	0	-0.453802	0.0928055	0.276137	0	-0.177403	0.543122	0.870409	0		2810455O05Rik	RIKEN cDNA 2810455O05 gene [Source:MGI Symbol;Acc:MGI:1920072]
ENSMUSG00000051339	2900026A02Rik	0.0270036	0.747931	0.865949	0	-0.0895231	0.283922	0.530538	0	0.116527	0.163052	0.547174	0		2900026A02Rik	RIKEN cDNA 2900026A02 gene [Source:MGI Symbol;Acc:MGI:1920194]
ENSMUSG00000043993	2900052L18Rik	0.0911174	0.627019	0.782922	0	-0.0264965	0.89069	0.958281	0	0.117614	0.523767	0.862577	0		2900052L18Rik	RIKEN cDNA 2900052L18 gene [Source:MGI Symbol;Acc:MGI:1924085]
ENSMUSG00000113621	2900060N12Rik	0.251607	0.460873	0.652253	0	0.0633324	0.896751	0.962103	0	0.18826	0.577667	0.885525	0		2900060N12Rik	RIKEN cDNA 2900060N12 gene [Source:MGI Symbol;Acc:MGI:1920281]
ENSMUSG00000097277	2900076A07Rik	0.0204855	0.918946	0.963679	0	0.2092	0.265649	0.513628	0	-0.188723	0.306676	0.724408	0		2900076A07Rik	RIKEN cDNA 2900076A07 gene [Source:MGI Symbol;Acc:MGI:1920242]
ENSMUSG00000087484	2900089D17Rik	0.088236	0.656175	0.804075	0	0.12967	0.531914	0.743366	0	-0.0414429	0.870804	0.977854	0		2900089D17Rik	RIKEN cDNA 2900089D17 gene [Source:MGI Symbol;Acc:MGI:1914527]
ENSMUSG00000102869	2900097C17Rik	0.0263901	0.721877	0.849203	0	0.073441	0.322071	0.570336	0	-0.047051	0.526062	0.864332	0		2900097C17Rik	RIKEN cDNA 2900097C17 gene [Source:MGI Symbol;Acc:MGI:1914767]
ENSMUSG00000070282	3000002C10Rik	0.0606791	0.754878	0.869268	0	0.281973	0.127799	0.333984	0	-0.221319	0.255475	0.672253	0		3000002C10Rik	RIKEN cDNA 3000002C10 gene [Source:MGI Symbol;Acc:MGI:3036226]
ENSMUSG00000085355	3010003L21Rik	-0.151027	0.526212	0.706854	0	-0.0742987	0.768127	0.892626	0	-0.0767143	0.764398	0.954485	0		3010003L21Rik	RIKEN cDNA 3010003L21 gene [Source:MGI Symbol;Acc:MGI:1924094]
ENSMUSG00000079737	3110001I22Rik	-0.0252112	0.899918	0.954452	0	-0.0129659	0.948632	0.986346	0	-0.0122444	0.97467	1	0		3110001I22Rik	RIKEN cDNA 3110001I22 gene [Source:MGI Symbol;Acc:MGI:1913848]
ENSMUSG00000026388	3110009E18Rik	-0.126646	0.647988	0.797937	0	0.0142676	1	1	0	-0.14091	0.647988	0.912323	0		3110009E18Rik	RIKEN cDNA 3110009E18 gene [Source:MGI Symbol;Acc:MGI:1920353]
ENSMUSG00000025102	3110040N11Rik	-0.182943	0.151556	0.319053	0	-0.193258	0.129703	0.33708	0	0.0103201	0.935848	0.996193	0		3110040N11Rik	RIKEN cDNA 3110040N11 gene [Source:MGI Symbol;Acc:MGI:1914540]
ENSMUSG00000085642	3110053B16Rik	0.144441	0.565592	0.73821	0	-0.0550643	0.876687	0.951419	0	0.199507	0.43334	0.812932	0		3110053B16Rik	RIKEN cDNA 3110053B16 gene [Source:MGI Symbol;Acc:MGI:1920435]
ENSMUSG00000085622	3110056K07Rik	-0.138952	0.458231	0.649929	0	0.130322	0.4651	0.69395	0	-0.269277	0.138436	0.50731	0		3110056K07Rik	RIKEN cDNA 3110056K07 gene [Source:MGI Symbol;Acc:MGI:1920454]
ENSMUSG00000053553	3110082I17Rik	-0.216417	0.180667	0.35902	0	-0.147606	0.366949	0.613997	0	-0.0688022	0.675445	0.922865	0		3110082I17Rik	RIKEN cDNA 3110082I17 gene [Source:MGI Symbol;Acc:MGI:1920462]
ENSMUSG00000073590	3222401L13Rik	0.273835	0.246993	0.440378	0	-0.285011	0.297899	0.547199	0	0.55889	0.029313	0.213832	0		3222401L13Rik	RIKEN cDNA 3222401L13 gene [Source:MGI Symbol;Acc:MGI:2444186]
ENSMUSG00000063364	3300002I08Rik	0.339681	0.0462111	0.137825	0	0.267913	0.12348	0.327093	0	0.071754	0.671688	0.921696	0		3300002I08Rik	RIKEN cDNA 3300002I08 gene [Source:MGI Symbol;Acc:MGI:1916527]
ENSMUSG00000033111	3830406C13Rik	0.449085	8e-05	0.000911302	1	0.0275517	0.826142	0.925014	0	0.42153	0.000219107	0.00587506	1		3830406C13Rik	RIKEN cDNA 3830406C13 gene [Source:MGI Symbol;Acc:MGI:1917937]
ENSMUSG00000071181	3830408C21Rik	0.0671526	0.752783	0.868291	0	0.0492577	0.840642	0.932273	0	0.0178911	0.942393	0.99689	0		3830408C21Rik	RIKEN cDNA 3830408C21 gene [Source:MGI Symbol;Acc:MGI:1917940]
ENSMUSG00000042579	4632404H12Rik	-0.482079	0.00073587	0.00568006	-1	-0.1829	0.194307	0.427873	0	-0.299172	0.0391613	0.253292	0		4632404H12Rik	RIKEN cDNA 4632404H12 gene [Source:MGI Symbol;Acc:MGI:1921284]
ENSMUSG00000048106	4632415L05Rik	-0.0696297	0.433415	0.629009	0	0.0343993	0.697752	0.849892	0	-0.104029	0.237739	0.651977	0		4632415L05Rik	RIKEN cDNA 4632415L05 gene [Source:MGI Symbol;Acc:MGI:1918058]
ENSMUSG00000111605	4632418H02Rik	0.143369	0.571942	0.74201	0	-0.0118516	1	1	0	0.155217	0.536762	0.868335	0		4632418H02Rik	RIKEN cDNA 4632418H02 gene [Source:MGI Symbol;Acc:MGI:1925515]
ENSMUSG00000074024	4632427E13Rik	-0.114751	0.42026	0.617295	0	-0.0710907	0.616485	0.801907	0	-0.0436595	0.763219	0.954041	0		4632427E13Rik	RIKEN cDNA 4632427E13 gene [Source:MGI Symbol;Acc:MGI:1915436]
ENSMUSG00000105597	4633401B06Rik	-0.158046	0.569141	0.740191	0	-0.419128	0.115757	0.315858	0	0.261132	0.354388	0.758859	0		4633401B06Rik	RIKEN cDNA 4633401B06 gene [Source:MGI Symbol;Acc:MGI:1918078]
ENSMUSG00000097004	4731419I09Rik	0.0155531	0.959129	0.986574	0	-0.435323	0.0389397	0.160725	0	0.450929	0.028559	0.20966	0		4731419I09Rik	RIKEN cDNA 4731419I09 gene [Source:MGI Symbol;Acc:MGI:3704222]
ENSMUSG00000107402	4732416N19Rik	-0.00475107	1	1	0	0.141543	0.464525	0.693684	0	-0.146302	0.4549	0.823184	0		4732416N19Rik	RIKEN cDNA 4732416N19 gene [Source:MGI Symbol;Acc:MGI:2444634]
ENSMUSG00000090031	4732440D04Rik	0.653535	2.23e-06	4.33e-05	1	0.348651	0.0142022	0.0840987	0	0.304872	0.0240524	0.188828	0		4732440D04Rik	RIKEN cDNA 4732440D04 gene [Source:MGI Symbol;Acc:MGI:3604103]
ENSMUSG00000053714	4732471J01Rik	-0.959512	0.000820788	0.00618008	-1	-0.235158	0.375896	0.621869	0	-0.724251	0.0153823	0.143699	0		4732471J01Rik	RIKEN cDNA 4732471J01 gene [Source:MGI Symbol;Acc:MGI:3603586]
ENSMUSG00000097350	4732491K20Rik	-0.138067	0.538374	0.71657	0	-0.0698368	0.77375	0.896293	0	-0.0682184	0.808308	0.965294	0		4732491K20Rik	RIKEN cDNA 4732491K20 gene [Source:MGI Symbol;Acc:MGI:3026975]
ENSMUSG00000116298	4833412C15Rik	0.00134709	1	1	0	-0.185691	0.210219	0.447627	0	0.187043	0.205898	0.610661	0		4833412C15Rik	RIKEN cDNA 4833412C15 gene [Source:MGI Symbol;Acc:MGI:1921863]
ENSMUSG00000104018	4833412K13Rik	0.342898	0.228179	0.417949	0	0.382494	0.195193	0.429139	0	-0.0396877	0.953288	0.997818	0		4833412K13Rik	RIKEN cDNA 4833412K13 gene [Source:MGI Symbol;Acc:MGI:1921857]
ENSMUSG00000104950	4833413G10Rik	0.436348	0.0277726	0.0953536	0	0.117154	0.619672	0.803932	0	0.319167	0.104158	0.438676	0		4833413G10Rik	RIKEN cDNA 4833413G10 gene [Source:MGI Symbol;Acc:MGI:1921834]
ENSMUSG00000062822	4833420G17Rik	0.0948817	0.284561	0.482257	0	0.109458	0.2199	0.459255	0	-0.0145765	0.876367	0.980158	0		4833420G17Rik	RIKEN cDNA 4833420G17 gene [Source:MGI Symbol;Acc:MGI:1914642]
ENSMUSG00000025871	4833439L19Rik	-0.0514441	0.406784	0.604423	0	-0.0390403	0.53099	0.742972	0	-0.0124037	0.843122	0.972979	0		4833439L19Rik	RIKEN cDNA 4833439L19 gene [Source:MGI Symbol;Acc:MGI:1921162]
ENSMUSG00000103103	4833445I07Rik	0.34797	0.138749	0.301634	0	0.212773	0.405577	0.64702	0	0.13517	0.563757	0.879271	0		4833445I07Rik	RIKEN cDNA 4833445I07 gene [Source:MGI Symbol;Acc:MGI:2143268]
ENSMUSG00000036934	4921524J17Rik	0.198277	0.0305742	0.102277	0	-0.0501925	0.604112	0.793813	0	0.248469	0.00713847	0.0854204	0		4921524J17Rik	RIKEN cDNA 4921524J17 gene [Source:MGI Symbol;Acc:MGI:1913964]
ENSMUSG00000085704	4921531C22Rik	-0.244147	0.129137	0.287436	0	-0.0306007	0.879156	0.95173	0	-0.21354	0.180545	0.57605	0		4921531C22Rik	RIKEN cDNA 4921531C22 gene [Source:MGI Symbol;Acc:MGI:1913980]
ENSMUSG00000027309	4930402H24Rik	-0.0310458	0.649447	0.799021	0	0.0576074	0.400637	0.642928	0	-0.0886533	0.193751	0.593765	0		4930402H24Rik	RIKEN cDNA 4930402H24 gene [Source:MGI Symbol;Acc:MGI:1923029]
ENSMUSG00000020234	4930404N11Rik	-0.0906656	0.686318	0.823976	0	-0.0295551	0.891539	0.958821	0	-0.0611051	0.784609	0.958989	0		4930404N11Rik	RIKEN cDNA 4930404N11 gene [Source:MGI Symbol;Acc:MGI:1921072]
ENSMUSG00000090565	4930405O22Rik	-0.413296	0.228565	0.418444	0	0.0258378	0.943948	0.984969	0	-0.439108	0.175325	0.567988	0		4930405O22Rik	RIKEN cDNA 4930405O22 gene [Source:MGI Symbol;Acc:MGI:3041158]
ENSMUSG00000110289	4930412F12Rik	0.0812587	0.734757	0.856864	0	-0.0739929	0.763815	0.889411	0	0.155259	0.523684	0.862577	0		4930412F12Rik	RIKEN cDNA 4930412F12 gene [Source:MGI Symbol;Acc:MGI:1922099]
ENSMUSG00000046567	4930430F08Rik	-0.150052	0.1321	0.292007	0	-0.24823	0.0143719	0.084668	0	0.0981821	0.34424	0.753041	0		4930430F08Rik	RIKEN cDNA 4930430F08 gene [Source:MGI Symbol;Acc:MGI:1921197]
ENSMUSG00000008129	4930432K21Rik	-0.404342	0.0557762	0.158872	0	-0.0155432	1	1	0	-0.388781	0.0696524	0.355706	0		4930432K21Rik	RIKEN cDNA 4930432K21 gene [Source:MGI Symbol;Acc:MGI:1921916]
ENSMUSG00000022543	4930451G09Rik	-0.613836	0.0537768	0.154661	0	-0.0514581	0.878017	0.95173	0	-0.562335	0.0806695	0.382938	0		4930451G09Rik	RIKEN cDNA 4930451G09 gene [Source:MGI Symbol;Acc:MGI:1921934]
ENSMUSG00000021747	4930452B06Rik	-0.989192	7.55e-08	2.26e-06	-1	-0.749261	4.64994e-05	0.00139621	-1	-0.239901	0.207413	0.612394	0		4930452B06Rik	RIKEN cDNA 4930452B06 gene [Source:MGI Symbol;Acc:MGI:1926154]
ENSMUSG00000059920	4930453N24Rik	0.011699	0.882885	0.945245	0	0.0460047	0.544058	0.751497	0	-0.0343059	0.648602	0.912714	0		4930453N24Rik	RIKEN cDNA 4930453N24 gene [Source:MGI Symbol;Acc:MGI:1914859]
ENSMUSG00000112332	4930466K18Rik	0.273573	0.401788	0.59988	0	0.484015	0.0991744	0.287589	0	-0.210579	0.491694	0.844517	0		4930466K18Rik	RIKEN cDNA 4930466K18 gene [Source:MGI Symbol;Acc:MGI:1922219]
ENSMUSG00000085956	4930481B07Rik	-0.296223	0.323431	0.522798	0	-0.0327996	1	1	0	-0.263396	0.3556	0.759363	0		4930481B07Rik	RIKEN cDNA 4930481B07 gene [Source:MGI Symbol;Acc:MGI:1922187]
ENSMUSG00000044906	4930503L19Rik	-0.12401	0.21807	0.405783	0	-0.200554	0.0470564	0.181458	0	0.0765453	0.450529	0.821601	0		4930503L19Rik	RIKEN cDNA 4930503L19 gene [Source:MGI Symbol;Acc:MGI:1922045]
ENSMUSG00000105659	4930509H03Rik	0.49536	0.157168	0.327103	0	0.424023	0.222216	0.462206	0	0.0712028	0.814682	0.966591	0		4930509H03Rik	RIKEN cDNA 4930509H03 gene [Source:MGI Symbol;Acc:MGI:1922357]
ENSMUSG00000074136	4930513N10Rik	0.100409	0.542693	0.719621	0	0.037265	0.841189	0.932487	0	0.06314	0.700981	0.933717	0		4930513N10Rik	RIKEN cDNA 4930513N10 gene [Source:MGI Symbol;Acc:MGI:2443064]
ENSMUSG00000092183	4930515G01Rik	-0.229374	0.41146	0.608922	0	-0.544093	0.0613479	0.213874	0	0.314805	0.29078	0.708054	0		4930515G01Rik	RIKEN cDNA 4930515G01 gene [Source:MGI Symbol;Acc:MGI:1914892]
ENSMUSG00000074629	4930518I15Rik	-0.249383	0.319719	0.519534	0	0.177555	0.466398	0.694971	0	-0.426945	0.0818085	0.385889	0		4930518I15Rik	RIKEN cDNA 4930518I15 gene [Source:MGI Symbol;Acc:MGI:1921954]
ENSMUSG00000072762	4930522L14Rik	0.110783	0.442223	0.635978	0	0.0547334	0.698961	0.850457	0	0.0560461	0.712435	0.937908	0		4930522L14Rik	RIKEN cDNA 4930522L14 gene [Source:MGI Symbol;Acc:MGI:1925270]
ENSMUSG00000090207	4930524O07Rik	0.184458	0.494725	0.680864	0	-0.0373732	1	1	0	0.221828	0.442788	0.818974	0		4930524O07Rik	RIKEN cDNA 4930524O07 gene [Source:MGI Symbol;Acc:MGI:1915514]
ENSMUSG00000097032	4930539J05Rik	-0.367152	0.0310894	0.103649	0	-0.14499	0.396751	0.639368	0	-0.222147	0.203537	0.60719	0		4930539J05Rik	RIKEN cDNA 4930539J05 gene [Source:MGI Symbol;Acc:MGI:1922477]
ENSMUSG00000005131	4930550C14Rik	0.543889	0.0753148	0.196564	0	0.121037	0.754254	0.883492	0	0.422798	0.17073	0.560137	0		4930550C14Rik	RIKEN cDNA 4930550C14 gene [Source:MGI Symbol;Acc:MGI:1922561]
ENSMUSG00000096971	4930556M19Rik	0.112251	0.482163	0.670377	0	0.249285	0.11796	0.319206	0	-0.137047	0.380407	0.779132	0		4930556M19Rik	RIKEN cDNA 4930556M19 gene [Source:MGI Symbol;Acc:MGI:1922509]
ENSMUSG00000097519	4930558J18Rik	-0.38557	0.0922712	0.226802	0	-0.677354	0.00504611	0.0431733	-1	0.291874	0.270092	0.688136	0		4930558J18Rik	RIKEN cDNA 4930558J18 gene [Source:MGI Symbol;Acc:MGI:1922573]
ENSMUSG00000053574	4930563E22Rik	-0.115294	0.705985	0.837442	0	-0.0862803	0.796824	0.907297	0	-0.0289986	0.965424	1	0		4930563E22Rik	RIKEN cDNA 4930563E22 gene [Source:MGI Symbol;Acc:MGI:1922554]
ENSMUSG00000027811	4930579G24Rik	-0.420495	0.0117907	0.0501596	0	-0.50206	0.00284634	0.0296981	-1	0.0815743	0.637995	0.910258	0		4930579G24Rik	RIKEN cDNA 4930579G24 gene [Source:MGI Symbol;Acc:MGI:1923189]
ENSMUSG00000070315	4930581F22Rik	-0.221076	0.11072	0.258134	0	0.0292006	0.839613	0.931637	0	-0.250276	0.0713336	0.359768	0		4930581F22Rik	RIKEN cDNA 4930581F22 gene [Source:MGI Symbol;Acc:MGI:1926184]
ENSMUSG00000034063	4930590J08Rik	0.249356	0.320143	0.519979	0	0.102617	0.709731	0.857417	0	0.146716	0.555551	0.875254	0		4930590J08Rik	RIKEN cDNA 4930590J08 gene [Source:MGI Symbol;Acc:MGI:2685917]
ENSMUSG00000075463	4930594M22Rik	0.492915	0.0297131	0.10025	0	-0.0197521	0.968576	0.994719	0	0.512657	0.0233295	0.185896	0		4930594M22Rik	RIKEN cDNA 4930594M22 gene [Source:MGI Symbol;Acc:MGI:1925478]
ENSMUSG00000031938	4931406C07Rik	0.126634	0.170205	0.344982	0	0.126467	0.171632	0.39853	0	0.000166653	1	1	0		4931406C07Rik	RIKEN cDNA 4931406C07 gene [Source:MGI Symbol;Acc:MGI:1918234]
ENSMUSG00000066571	4931406P16Rik	0.101451	0.254867	0.448971	0	0.234996	0.00839313	0.0599183	0	-0.133545	0.133928	0.4993	0		4931406P16Rik	RIKEN cDNA 4931406P16 gene [Source:MGI Symbol;Acc:MGI:1924311]
ENSMUSG00000022179	4931414P19Rik	0.11051	0.401647	0.599799	0	0.191188	0.149457	0.367953	0	-0.0806821	0.553437	0.875008	0		4931414P19Rik	RIKEN cDNA 4931414P19 gene [Source:MGI Symbol;Acc:MGI:1921609]
ENSMUSG00000014837	4931428F04Rik	0.106076	0.274861	0.471704	0	0.0879093	0.375481	0.621332	0	0.0181656	0.847259	0.973847	0		4931428F04Rik	RIKEN cDNA 4931428F04 gene [Source:MGI Symbol;Acc:MGI:1921606]
ENSMUSG00000074580	4931440P22Rik	-0.775211	0.0171549	0.0666383	0	-0.664405	0.0463236	0.179485	0	-0.110571	0.778673	0.958104	0		4931440P22Rik	RIKEN cDNA 4931440P22 gene [Source:MGI Symbol;Acc:MGI:1918254]
ENSMUSG00000105881	4932422M17Rik	-0.466056	0.00716581	0.0343244	-1	-0.469209	0.0067065	0.0520841	0	0.00320131	1	1	0		4932422M17Rik	RIKEN cDNA 4932422M17 gene [Source:MGI Symbol;Acc:MGI:1921616]
ENSMUSG00000037270	4932438A13Rik	0.186265	0.0359102	0.115081	0	0.122514	0.168431	0.394014	0	0.0637504	0.472348	0.832877	0		4932438A13Rik	RIKEN cDNA 4932438A13 gene [Source:MGI Symbol;Acc:MGI:2444631]
ENSMUSG00000097908	4933404O12Rik	-0.307187	0.0045343	0.0243388	-1	-0.207511	0.0560014	0.202176	0	-0.0996722	0.36532	0.766557	0		4933404O12Rik	RIKEN cDNA 4933404O12 gene [Source:MGI Symbol;Acc:MGI:1914002]
ENSMUSG00000069713	4933406P04Rik	-0.18616	0.450224	0.642135	0	-0.160911	0.477212	0.702314	0	-0.0252196	1	1	0		4933406P04Rik	RIKEN cDNA 4933406P04 gene [Source:MGI Symbol;Acc:MGI:1921670]
ENSMUSG00000087396	4933407K13Rik	0.264345	0.0450467	0.13514	0	0.276451	0.0375368	0.157552	0	-0.0121132	0.937525	0.996774	0		4933407K13Rik	RIKEN cDNA 4933407K13 gene [Source:MGI Symbol;Acc:MGI:1921646]
ENSMUSG00000112627	4933412E12Rik	0.325066	0.00302363	0.0175508	1	0.168838	0.13196	0.340229	0	0.156224	0.148898	0.52398	0		4933412E12Rik	RIKEN cDNA 4933412E12 gene [Source:MGI Symbol;Acc:MGI:1918336]
ENSMUSG00000089952	4933413C19Rik	-0.223344	0.417774	0.614935	0	-0.129763	0.6855	0.843528	0	-0.0935451	0.780691	0.958104	0		4933413C19Rik	RIKEN cDNA 4933413C19 gene [Source:MGI Symbol;Acc:MGI:1921702]
ENSMUSG00000085037	4933421O10Rik	0.252571	0.0879809	0.219777	0	0.317651	0.0315175	0.139854	0	-0.0650922	0.659939	0.918186	0		4933421O10Rik	RIKEN cDNA 4933421O10 gene [Source:MGI Symbol;Acc:MGI:1918323]
ENSMUSG00000086968	4933431E20Rik	-0.623542	1.22e-07	3.37e-06	-1	-0.543132	4.18057e-06	0.000210692	-1	-0.08039	0.542433	0.869918	0		4933431E20Rik	RIKEN cDNA 4933431E20 gene [Source:MGI Symbol;Acc:MGI:3584041]
ENSMUSG00000103715	4933431K14Rik	-0.25294	0.265906	0.461352	0	-0.205562	0.36063	0.608571	0	-0.0473442	0.910981	0.987862	0		4933431K14Rik	RIKEN cDNA 4933431K14 gene [Source:MGI Symbol;Acc:MGI:1918545]
ENSMUSG00000097021	4933433G15Rik	-0.00931323	1	1	0	-0.0914998	0.715072	0.860356	0	0.0821995	0.719491	0.939878	0		4933433G15Rik	RIKEN cDNA 4933433G15 gene [Source:MGI Symbol;Acc:MGI:1918524]
ENSMUSG00000027942	4933434E20Rik	0.0255837	0.798961	0.89516	0	-0.109413	0.285858	0.533219	0	0.134998	0.175993	0.568423	0		4933434E20Rik	RIKEN cDNA 4933434E20 gene [Source:MGI Symbol;Acc:MGI:1914027]
ENSMUSG00000072893	4933439C10Rik	0.205521	0.250785	0.444409	0	0.174516	0.333355	0.581673	0	0.0309975	0.863843	0.975938	0		4933439C10Rik	RIKEN cDNA 4933439C10 gene [Source:MGI Symbol;Acc:MGI:1921726]
ENSMUSG00000042087	4933440N22Rik	-0.70517	5.38e-06	9.14e-05	-1	-0.361279	0.0187165	0.100469	0	-0.34387	0.0337136	0.231272	0		4933440N22Rik	RIKEN cDNA 4933440N22 gene [Source:MGI Symbol;Acc:MGI:1921721]
ENSMUSG00000073147	5031425E22Rik	-0.188296	0.10697	0.252117	0	-0.229237	0.0493761	0.187163	0	0.0409434	0.724663	0.941645	0		5031425E22Rik	RIKEN cDNA 5031425E22 gene [Source:MGI Symbol;Acc:MGI:1923227]
ENSMUSG00000097885	5031434O11Rik	-0.170951	0.546638	0.723386	0	-0.163454	0.535634	0.746049	0	-0.00747459	1	1	0		5031434O11Rik	RIKEN cDNA 5031434O11 gene [Source:MGI Symbol;Acc:MGI:1923230]
ENSMUSG00000036046	5031439G07Rik	-0.0465215	0.548604	0.724816	0	-0.114022	0.142825	0.357874	0	0.0675007	0.386729	0.783526	0		5031439G07Rik	RIKEN cDNA 5031439G07 gene [Source:MGI Symbol;Acc:MGI:2444899]
ENSMUSG00000104030	5330406M23Rik	-0.0468867	0.86309	0.933207	0	-0.201565	0.409105	0.649541	0	0.154692	0.526861	0.864723	0		5330406M23Rik	RIKEN cDNA 5330406M23 gene [Source:MGI Symbol;Acc:MGI:1923921]
ENSMUSG00000114282	5330431K02Rik	0.151041	0.47899	0.667773	0	0.064333	0.78108	0.900499	0	0.0867017	0.677265	0.923419	0		5330431K02Rik	RIKEN cDNA 5330431K02 gene [Source:MGI Symbol;Acc:MGI:1915439]
ENSMUSG00000052291	5330438D12Rik	-0.0589618	0.827029	0.910684	0	0.212228	0.347351	0.594739	0	-0.271201	0.2233	0.632913	0		5330438D12Rik	RIKEN cDNA 5330438D12 gene [Source:MGI Symbol;Acc:MGI:3026931]
ENSMUSG00000072763	5430403G16Rik	0.245964	0.0581618	0.163343	0	0.300305	0.021995	0.111542	0	-0.0543517	0.680009	0.924327	0		5430403G16Rik	RIKEN cDNA 5430403G16 gene [Source:MGI Symbol;Acc:MGI:1924450]
ENSMUSG00000085741	5430405H02Rik	-0.0780315	0.66896	0.813138	0	0.0987257	0.565225	0.766793	0	-0.17676	0.299796	0.71823	0		5430405H02Rik	RIKEN cDNA 5430405H02 gene [Source:MGI Symbol;Acc:MGI:1921737]
ENSMUSG00000097772	5430416N02Rik	-0.00557234	0.975771	0.994422	0	0.0130185	0.938612	0.982881	0	-0.0185911	0.907244	0.986856	0		5430416N02Rik	RIKEN cDNA 5430416N02 gene [Source:MGI Symbol;Acc:MGI:1918676]
ENSMUSG00000109953	5430430B14Rik	0.899271	7.32e-11	4.14e-09	1	0.432135	0.00277154	0.0291404	1	0.467113	0.00049083	0.011075	1		5430430B14Rik	RIKEN cDNA 5430430B14 gene [Source:MGI Symbol;Acc:MGI:1918674]
ENSMUSG00000108780	5430434F05Rik	0.0228959	0.948267	0.981091	0	0.0322678	0.920233	0.974576	0	-0.00937479	1	1	0		5430434F05Rik	RIKEN cDNA 5430434F05 gene [Source:MGI Symbol;Acc:MGI:1925345]
ENSMUSG00000087174	5530601H04Rik	0.225942	0.0575916	0.162071	0	0.125571	0.303043	0.55171	0	0.100369	0.394337	0.789188	0		5530601H04Rik	RIKEN cDNA 5530601H04 gene [Source:MGI Symbol;Acc:MGI:1918695]
ENSMUSG00000087424	5730405O15Rik	0.177024	0.509719	0.69367	0	0.0383109	0.929739	0.979229	0	0.138702	0.593266	0.892808	0		5730405O15Rik	RIKEN cDNA 5730405O15 gene [Source:MGI Symbol;Acc:MGI:1917739]
ENSMUSG00000073755	5730409E04Rik	-0.248124	0.00604663	0.0303739	-1	-0.0828052	0.36341	0.611171	0	-0.165317	0.0689575	0.353859	0		5730409E04Rik	RIKEN cDNA 5730409E04Rik gene [Source:MGI Symbol;Acc:MGI:3609248]
ENSMUSG00000057181	5730455P16Rik	0.143412	0.0516309	0.150162	0	0.0964243	0.193722	0.42747	0	0.0469876	0.523867	0.862577	0		5730455P16Rik	RIKEN cDNA 5730455P16 gene [Source:MGI Symbol;Acc:MGI:1917841]
ENSMUSG00000029089	5730480H06Rik	0.0861323	0.388584	0.586813	0	0.115322	0.253193	0.499113	0	-0.0291921	0.78444	0.958953	0		5730480H06Rik	RIKEN cDNA 5730480H06 gene [Source:MGI Symbol;Acc:MGI:1917842]
ENSMUSG00000116145	5730521K06Rik	0.0614649	0.832361	0.913982	0	0.0811021	0.745943	0.878976	0	-0.0196493	1	1	0		5730521K06Rik	RIKEN cDNA 5730521K06 gene [Source:MGI Symbol;Acc:MGI:1917889]
ENSMUSG00000110148	5830408C22Rik	0.116105	0.577122	0.74555	0	-0.166916	0.427168	0.663827	0	0.283025	0.174025	0.566363	0		5830408C22Rik	RIKEN cDNA 5830408C22 gene [Source:MGI Symbol;Acc:MGI:1921994]
ENSMUSG00000078684	5830417I10Rik	-0.0317921	0.64825	0.798117	0	-0.0329728	0.63618	0.815088	0	0.00118087	0.989696	1	0		5830417I10Rik	RIKEN cDNA 5830417I10 gene [Source:MGI Symbol;Acc:MGI:1923272]
ENSMUSG00000115007	5830448L01Rik	0.105791	0.624687	0.781014	0	0.138023	0.543709	0.751494	0	-0.0322451	0.918895	0.990523	0		5830448L01Rik	RIKEN cDNA 5830448L01 gene [Source:MGI Symbol;Acc:MGI:1923281]
ENSMUSG00000046463	5930403N24Rik	-0.9	0.00041713	0.00357329	-1	-0.325144	0.183367	0.413947	0	-0.5748	0.0284099	0.209457	0		5930403N24Rik	RIKEN cDNA 5930403N24 gene [Source:MGI Symbol;Acc:MGI:2444171]
ENSMUSG00000107201	5930420M18Rik	0.336305	0.181082	0.359586	0	0.146679	0.592871	0.787207	0	0.189592	0.440684	0.81744	0		5930420M18Rik	RIKEN cDNA 5930420M18 gene [Source:MGI Symbol;Acc:MGI:2441703]
ENSMUSG00000106951	5930430L01Rik	-0.00771736	0.971367	0.99205	0	-0.345552	0.0115914	0.0737289	0	0.337842	0.0136256	0.131947	0		5930430L01Rik	RIKEN cDNA 5930430L01 gene [Source:MGI Symbol;Acc:MGI:2443110]
ENSMUSG00000097207	6030443J06Rik	-0.250418	0.180357	0.358661	0	-0.0575116	0.760021	0.886863	0	-0.192898	0.292647	0.710971	0		6030443J06Rik	RIKEN cDNA 6030443J06 gene [Source:MGI Symbol;Acc:MGI:2444595]
ENSMUSG00000022195	6030458C11Rik	-0.0274101	0.732641	0.855721	0	0.00996426	0.907656	0.968357	0	-0.0373743	0.644478	0.911364	0		6030458C11Rik	RIKEN cDNA 6030458C11 gene [Source:MGI Symbol;Acc:MGI:1925127]
ENSMUSG00000097577	6230400D17Rik	0.166821	0.406486	0.60415	0	0.045325	0.853249	0.937143	0	0.121488	0.513907	0.856656	0		6230400D17Rik	RIKEN cDNA 6230400D17 gene [Source:MGI Symbol;Acc:MGI:1923383]
ENSMUSG00000075585	6330403L08Rik	-0.329658	1.95e-05	0.000275282	-1	-0.281027	0.000291187	0.00572792	-1	-0.048628	0.544805	0.871161	0		6330403L08Rik	RIKEN cDNA 6330403L08 gene [Source:MGI Symbol;Acc:MGI:1917994]
ENSMUSG00000116733	6330408M09Rik	-0.514491	0.114607	0.26465	0	0.0776951	0.814186	0.917429	0	-0.592167	0.0598203	0.326129	0		6330408M09Rik	RIKEN cDNA 6330408M09 gene [Source:MGI Symbol;Acc:MGI:1917999]
ENSMUSG00000085227	6330418K02Rik	-0.289603	0.210057	0.395418	0	-0.2124	0.362555	0.610747	0	-0.0771758	0.769592	0.954485	0		6330418K02Rik	RIKEN cDNA 6330418K02 gene [Source:MGI Symbol;Acc:MGI:3697416]
ENSMUSG00000093424	6330562C20Rik	-0.456709	0.0261714	0.091355	0	-0.387471	0.0644397	0.220151	0	-0.0691895	0.771792	0.955624	0		6330562C20Rik	RIKEN cDNA 6330562C20 gene [Source:MGI Symbol;Acc:MGI:1923443]
ENSMUSG00000102555	6430511E19Rik	-0.105406	0.524907	0.70565	0	0.02168	0.909884	0.969667	0	-0.127086	0.439157	0.816637	0		6430511E19Rik	RIKEN cDNA 6430511E19 gene [Source:MGI Symbol;Acc:MGI:2443259]
ENSMUSG00000097583	6430590A07Rik	-0.671528	0.00145305	0.00980699	-1	-0.54249	0.0100611	0.0671502	0	-0.12898	0.585733	0.889258	0		6430590A07Rik	RIKEN cDNA 6430590A07 gene [Source:MGI Symbol;Acc:MGI:3648839]
ENSMUSG00000110127	6430710M23Rik	0.45311	0.0267874	0.0929882	0	0.155795	0.496706	0.71702	0	0.297281	0.130346	0.49327	0		6430710M23Rik	RIKEN cDNA 6430710M23 gene [Source:MGI Symbol;Acc:MGI:1923464]
ENSMUSG00000097375	6720427I07Rik	-0.014463	0.919308	0.963805	0	0.0566948	0.679422	0.840241	0	-0.0711581	0.603749	0.895603	0		6720427I07Rik	RIKEN cDNA 6720427I07 gene [Source:MGI Symbol;Acc:MGI:1924398]
ENSMUSG00000072066	6720489N17Rik	-0.306037	0.0265579	0.0923414	0	-0.110277	0.439803	0.673964	0	-0.195754	0.162528	0.546431	0		6720489N17Rik	RIKEN cDNA 6720489N17 gene [Source:MGI Symbol;Acc:MGI:2443901]
ENSMUSG00000071796	6820431F20Rik	0.430393	0.000144509	0.00148366	1	0.283984	0.0131399	0.080145	0	0.146405	0.191712	0.591195	0		6820431F20Rik	RIKEN cDNA 6820431F20 gene [Source:MGI Symbol;Acc:MGI:3694236]
ENSMUSG00000047466	8030462N17Rik	-0.156567	0.0388485	0.12184	0	-0.107547	0.157669	0.379296	0	-0.0490186	0.523314	0.862577	0		8030462N17Rik	RIKEN cDNA 8030462N17 gene [Source:MGI Symbol;Acc:MGI:2444951]
ENSMUSG00000113432	8430406P12Rik	0.159382	0.51965	0.70152	0	0.323663	0.203548	0.438845	0	-0.164341	0.546661	0.871585	0		8430406P12Rik	RIKEN cDNA 8430406P12 gene [Source:MGI Symbol;Acc:MGI:1918744]
ENSMUSG00000034587	8430429K09Rik	-0.0042814	1	1	0	0.19063	0.258501	0.505174	0	-0.194921	0.24355	0.659616	0		8430429K09Rik	RIKEN cDNA 8430429K09 gene [Source:MGI Symbol;Acc:MGI:1918773]
ENSMUSG00000116953	9030025P20Rik	-0.0698703	0.811544	0.902557	0	0.321905	0.180463	0.409914	0	-0.391815	0.106393	0.444128	0		9030025P20Rik	RIKEN cDNA 9030025P20 gene [Source:MGI Symbol;Acc:MGI:3583895]
ENSMUSG00000097343	9030407P20Rik	-0.167491	0.485078	0.672664	0	-0.0469281	0.872046	0.949253	0	-0.120551	0.661371	0.918763	0		9030407P20Rik	RIKEN cDNA 9030407P20 gene [Source:MGI Symbol;Acc:MGI:1918818]
ENSMUSG00000073158	9030624G23Rik	0.196022	0.194415	0.375931	0	0.0463077	0.792126	0.90495	0	0.149709	0.309591	0.726294	0		9030624G23Rik	RIKEN cDNA 9030624G23 gene [Source:MGI Symbol;Acc:MGI:1914058]
ENSMUSG00000054951	9130008F23Rik	0.330907	0.000246464	0.00229961	1	0.244915	0.00746856	0.055465	0	0.0859884	0.336068	0.748269	0		9130008F23Rik	RIKEN cDNA 9130008F23 gene [Source:MGI Symbol;Acc:MGI:1918833]
ENSMUSG00000062944	9130023H24Rik	0.0286904	0.765467	0.874159	0	-0.00796883	0.949139	0.986681	0	0.0366593	0.709516	0.937388	0		9130023H24Rik	RIKEN cDNA 9130023H24 gene [Source:MGI Symbol;Acc:MGI:2442738]
ENSMUSG00000090330	9130221H12Rik	0.0770088	0.608749	0.769167	0	-0.157527	0.297377	0.546583	0	0.234539	0.117268	0.467213	0		9130221H12Rik	RIKEN cDNA 9130221H12 gene [Source:MGI Symbol;Acc:MGI:1924374]
ENSMUSG00000101892	9130401M01Rik	-0.260414	0.0348033	0.112526	0	-0.012196	0.934959	0.981739	0	-0.248216	0.0446483	0.275245	0		9130401M01Rik	RIKEN cDNA 9130401M01 gene [Source:MGI Symbol;Acc:MGI:1923008]
ENSMUSG00000070461	9230112E08Rik	0.0410054	0.703385	0.835531	0	0.0236829	0.837057	0.93073	0	0.0173222	0.867781	0.976839	0		9230112E08Rik	RIKEN cDNA 9230112E08 gene [Source:MGI Symbol;Acc:MGI:2444774]
ENSMUSG00000097145	9230114K14Rik	-0.211778	0.0644911	0.175514	0	-0.308142	0.00836096	0.059822	0	0.0963713	0.432612	0.812745	0		9230114K14Rik	RIKEN cDNA 9230114K14 gene [Source:MGI Symbol;Acc:MGI:3041212]
ENSMUSG00000097403	9230116N13Rik	-1.07313	0.000381378	0.00334165	-1	0.0957106	0.726685	0.86838	0	-1.16877	6.43004e-05	0.00208923	-1		9230116N13Rik	RIKEN cDNA 9230116N13 gene [Source:MGI Symbol;Acc:MGI:2443255]
ENSMUSG00000091050	9330020H09Rik	-0.0344171	0.851868	0.927205	0	0.173598	0.275282	0.522956	0	-0.208022	0.199633	0.603225	0		9330020H09Rik	RIKEN cDNA 9330020H09 gene [Source:MGI Symbol;Acc:MGI:3704457]
ENSMUSG00000107879	9330102E08Rik	-1.11189	7.4e-07	1.63e-05	-1	-0.856799	0.000111576	0.00280648	-1	-0.25491	0.336808	0.749433	0		9330102E08Rik	RIKEN cDNA 9330102E08 gene [Source:MGI Symbol;Acc:MGI:3026973]
ENSMUSG00000097061	9330151L19Rik	-0.0103469	0.983757	0.999757	0	0.159247	0.307211	0.555491	0	-0.169599	0.272246	0.691215	0		9330151L19Rik	RIKEN cDNA 9330151L19 gene [Source:MGI Symbol;Acc:MGI:3041168]
ENSMUSG00000097177	9330159M07Rik	0.0930213	0.58619	0.751946	0	0.0557285	0.777611	0.89843	0	0.0372882	0.833388	0.971438	0		9330159M07Rik	RIKEN cDNA 9330159M07 gene [Source:MGI Symbol;Acc:MGI:2442519]
ENSMUSG00000109536	9330162G02Rik	0.021393	0.935493	0.973785	0	-0.126328	0.493402	0.714065	0	0.14773	0.402396	0.793751	0		9330162G02Rik	RIKEN cDNA 9330162G02 gene [Source:MGI Symbol;Acc:MGI:2442217]
ENSMUSG00000059939	9430015G10Rik	0.0112401	0.921658	0.964984	0	-0.0873879	0.402945	0.644685	0	0.0986289	0.343493	0.752149	0		9430015G10Rik	RIKEN cDNA 9430015G10 gene [Source:MGI Symbol;Acc:MGI:2444364]
ENSMUSG00000113341	9430031K09Rik	-0.184086	0.506787	0.690841	0	-0.0772739	0.789157	0.904181	0	-0.106789	0.733441	0.943975	0		9430031K09Rik	RIKEN cDNA 9430031K09 gene [Source:MGI Symbol;Acc:MGI:1924503]
ENSMUSG00000102964	9430034N14Rik	0.182811	0.361006	0.559939	0	0.0106485	1	1	0	0.172159	0.388956	0.785412	0		9430034N14Rik	RIKEN cDNA 9430034N14 gene [Source:MGI Symbol;Acc:MGI:2444791]
ENSMUSG00000097073	9430037G07Rik	0.228304	0.395163	0.593648	0	0.25382	0.307132	0.555491	0	-0.0255573	0.962088	1	0		9430037G07Rik	RIKEN cDNA 9430037G07 gene [Source:MGI Symbol;Acc:MGI:2444544]
ENSMUSG00000040139	9430038I01Rik	-0.0915346	0.621928	0.779166	0	0.112774	0.546544	0.753146	0	-0.204315	0.259372	0.676424	0		9430038I01Rik	RIKEN cDNA 9430038I01 gene [Source:MGI Symbol;Acc:MGI:1924502]
ENSMUSG00000084808	9430091E24Rik	0.127529	0.639964	0.79116	0	0.303109	0.240081	0.483417	0	-0.175625	0.496841	0.847037	0		9430091E24Rik	RIKEN cDNA 9430091E24 gene [Source:MGI Symbol;Acc:MGI:1924618]
ENSMUSG00000097858	9530052C20Rik	0.109766	0.673393	0.815755	0	0.00351405	1	1	0	0.106247	0.671656	0.921696	0		9530052C20Rik	RIKEN cDNA 9530052C20 gene [Source:MGI Symbol;Acc:MGI:2443632]
ENSMUSG00000078776	9530053A07Rik	-0.26307	0.370273	0.568594	0	-0.677307	0.0281952	0.131043	0	0.414311	0.181942	0.57811	0		9530053A07Rik	RIKEN cDNA 9530053A07 gene [Source:MGI Symbol;Acc:MGI:2442118]
ENSMUSG00000115955	9530056E24Rik	0.190495	0.494239	0.680589	0	-0.0862004	0.771426	0.894651	0	0.276701	0.304159	0.722614	0		9530056E24Rik	RIKEN cDNA 9530056E24 gene [Source:MGI Symbol;Acc:MGI:2441750]
ENSMUSG00000036275	9530068E07Rik	0.144817	0.0448698	0.134785	0	0.082016	0.256391	0.50284	0	0.0628012	0.384907	0.782016	0		9530068E07Rik	RIKEN cDNA 9530068E07 gene [Source:MGI Symbol;Acc:MGI:2654705]
ENSMUSG00000036411	9530077C05Rik	-0.263571	0.160451	0.331343	0	-0.317798	0.091274	0.273465	0	0.0542628	0.769245	0.954485	0		9530077C05Rik	RIKEN cDNA 9530077C05 gene [Source:MGI Symbol;Acc:MGI:1915533]
ENSMUSG00000097006	9530082P21Rik	-0.113735	0.677235	0.817977	0	0.0775554	0.74391	0.877779	0	-0.191294	0.434366	0.814194	0		9530082P21Rik	RIKEN cDNA 9530082P21 gene [Source:MGI Symbol;Acc:MGI:3603340]
ENSMUSG00000107742	9530085L11Rik	-0.432398	0.0275584	0.094925	0	-0.510214	0.0111608	0.0720858	0	0.0778798	0.710215	0.937548	0		9530085L11Rik	RIKEN cDNA 9530085L11 gene [Source:MGI Symbol;Acc:MGI:2443889]
ENSMUSG00000115275	9630050E16Rik	-0.164036	0.363883	0.562611	0	-0.0384368	0.832784	0.928884	0	-0.125597	0.489502	0.842988	0		9630050E16Rik	RIKEN cDNA 9630050E16 gene [Source:MGI Symbol;Acc:MGI:2443518]
ENSMUSG00000044551	9930012K11Rik	-0.312184	0.0330765	0.108647	0	-0.120157	0.412512	0.652536	0	-0.192024	0.201267	0.604641	0		9930012K11Rik	RIKEN cDNA 9930012K11 gene [Source:MGI Symbol;Acc:MGI:2145726]
ENSMUSG00000097493	9930014A18Rik	-0.440623	0.0431279	0.131129	0	-0.564391	0.0122708	0.0764007	0	0.123832	0.623981	0.903619	0		9930014A18Rik	RIKEN cDNA 9930014A18 gene [Source:MGI Symbol;Acc:MGI:2444091]
ENSMUSG00000115276	9930017N22Rik	0.0826555	0.712714	0.842482	0	0.0499634	0.824059	0.923619	0	0.0326895	0.888028	0.982788	0		9930017N22Rik	RIKEN cDNA 9930017N22 gene [Source:MGI Symbol;Acc:MGI:2443961]
ENSMUSG00000046138	9930021J03Rik	0.0217663	0.756362	0.869897	0	0.0259377	0.711077	0.858102	0	-0.00417149	0.95532	0.998508	0		9930021J03Rik	RIKEN cDNA 9930021J03 gene [Source:MGI Symbol;Acc:MGI:2444398]
ENSMUSG00000044730	9930104L06Rik	-0.0837438	0.453845	0.645549	0	0.0185282	0.880565	0.952957	0	-0.102272	0.363342	0.765313	0		9930104L06Rik	RIKEN cDNA 9930104L06 gene [Source:MGI Symbol;Acc:MGI:3041172]
ENSMUSG00000108120	9930120I10Rik	0.299399	0.351062	0.550028	0	0.459119	0.156666	0.37835	0	-0.15984	0.601808	0.895005	0		9930120I10Rik	RIKEN cDNA 9930120I10 gene [Source:MGI Symbol;Acc:MGI:1924996]
ENSMUSG00000079144	A130010J15Rik	0.0201888	0.886972	0.947636	0	-0.0537031	0.655805	0.827193	0	0.0738933	0.529807	0.865721	0		A130010J15Rik	RIKEN cDNA A130010J15 gene [Source:MGI Symbol;Acc:MGI:2441776]
ENSMUSG00000112822	A130012E19Rik	0.0708439	0.762774	0.872599	0	-0.0211167	0.935804	0.981954	0	0.0919605	0.691976	0.930459	0		A130012E19Rik	RIKEN cDNA A130012E19 gene [Source:MGI Symbol;Acc:MGI:2443640]
ENSMUSG00000097944	A130014A01Rik	-0.128368	0.595217	0.759176	0	0.0486234	0.861608	0.941909	0	-0.176992	0.43842	0.816142	0		A130014A01Rik	RIKEN cDNA A130014A01 gene [Source:MGI Symbol;Acc:MGI:3028043]
ENSMUSG00000102642	A130048G24Rik	0.352434	0.184838	0.363518	0	0.226558	0.401942	0.644129	0	0.125814	0.655806	0.916101	0		A130048G24Rik	RIKEN cDNA A130048G24 gene [Source:MGI Symbol;Acc:MGI:2443520]
ENSMUSG00000086877	A230072C01Rik	0.00831527	0.970994	0.992024	0	0.147965	0.515191	0.732372	0	-0.139661	0.54921	0.873003	0		A230072C01Rik	RIKEN cDNA A230072C01 gene [Source:MGI Symbol;Acc:MGI:2444644]
ENSMUSG00000097915	A330009N23Rik	0.332703	0.24605	0.439606	0	0.272362	0.384934	0.629655	0	0.0602778	0.834913	0.971438	0		A330009N23Rik	RIKEN cDNA A330009N23 gene [Source:MGI Symbol;Acc:MGI:2443491]
ENSMUSG00000096929	A330023F24Rik	-0.0258168	0.897738	0.953604	0	0.143	0.417984	0.656531	0	-0.168823	0.356462	0.760096	0		A330023F24Rik	RIKEN cDNA A330023F24 gene [Source:MGI Symbol;Acc:MGI:2443958]
ENSMUSG00000085615	A330035P11Rik	-0.160517	0.321737	0.521282	0	-0.300276	0.0653588	0.222136	0	0.139775	0.405903	0.797199	0		A330035P11Rik	RIKEN cDNA A330035P11 gene [Source:MGI Symbol;Acc:MGI:2442610]
ENSMUSG00000047613	A430005L14Rik	-0.0352861	0.776001	0.880856	0	0.0842071	0.445586	0.677964	0	-0.119495	0.285564	0.703416	0		A430005L14Rik	RIKEN cDNA A430005L14 gene [Source:MGI Symbol;Acc:MGI:2140680]
ENSMUSG00000117429	A430019L02Rik	-0.0544487	0.887758	0.948109	0	0.275741	0.309463	0.558346	0	-0.330221	0.235487	0.648681	0		A430019L02Rik	RIKEN cDNA A430019L02 gene [Source:MGI Symbol;Acc:MGI:2444246]
ENSMUSG00000104432	A430027C01Rik	0.491473	0.0698716	0.185842	0	0.118322	0.696027	0.849718	0	0.373112	0.164143	0.54949	0		A430027C01Rik	RIKEN cDNA A430027C01 gene [Source:MGI Symbol;Acc:MGI:2143417]
ENSMUSG00000056014	A430033K04Rik	0.0572324	0.614319	0.773725	0	0.0177479	0.878982	0.95173	0	0.0394838	0.732117	0.943654	0		A430033K04Rik	RIKEN cDNA A430033K04 gene [Source:MGI Symbol;Acc:MGI:3583896]
ENSMUSG00000090564	A430057M04Rik	-0.00732151	1	1	0	0.100904	0.70357	0.853976	0	-0.108235	0.68053	0.924854	0		A430057M04Rik	RIKEN cDNA A430057M04 gene [Source:MGI Symbol;Acc:MGI:2442125]
ENSMUSG00000112096	A430103D13Rik	-0.103369	0.544833	0.72162	0	0.075945	0.655068	0.826708	0	-0.179317	0.278196	0.695979	0		A430103D13Rik	RIKEN cDNA A430103D13 gene [Source:MGI Symbol;Acc:MGI:1925025]
ENSMUSG00000097784	A430105J06Rik	-0.496142	0.066142	0.178669	0	0.0870356	0.74832	0.880289	0	-0.583163	0.0256693	0.196817	0		A430105J06Rik	RIKEN cDNA A430105J06 gene [Source:MGI Symbol;Acc:MGI:1924439]
ENSMUSG00000102415	A430110C17Rik	0.0035573	1	1	0	-0.305227	0.262357	0.509476	0	0.308809	0.261904	0.679434	0		A430110C17Rik	RIKEN cDNA A430110C17 gene [Source:MGI Symbol;Acc:MGI:2444994]
ENSMUSG00000054135	A430110L20Rik	-0.0694154	0.905503	0.957324	0	-0.139341	0.70781	0.856244	0	0.0699592	0.852141	0.974656	0		A430110L20Rik	RIKEN cDNA A430110L20 gene [Source:MGI Symbol;Acc:MGI:3036249]
ENSMUSG00000047878	A4galt	0.687648	0.000110164	0.00118478	1	0.991336	1.57063e-08	2.027e-06	1	-0.303736	0.0687909	0.353459	0		A4galt	alpha 1,4-galactosyltransferase [Source:MGI Symbol;Acc:MGI:3512453]
ENSMUSG00000072847	A530017D24Rik	0.204975	0.074927	0.195737	0	0.172051	0.142164	0.356935	0	0.0329175	0.79121	0.959096	0		A530017D24Rik	RIKEN cDNA A530017D24 gene [Source:MGI Symbol;Acc:MGI:2144320]
ENSMUSG00000104973	A530041M06Rik	0.364236	0.263506	0.458512	0	-0.104698	0.802891	0.911277	0	0.468936	0.152365	0.529601	0		A530041M06Rik	RIKEN cDNA A530041M06 gene [Source:MGI Symbol;Acc:MGI:3026943]
ENSMUSG00000104273	A530064N14Rik	0.0813644	0.645829	0.795989	0	0.0768759	0.678369	0.83949	0	0.00448555	0.98834	1	0		A530064N14Rik	RIKEN cDNA A530064N14 gene [Source:MGI Symbol;Acc:MGI:3028068]
ENSMUSG00000086725	A630052C17Rik	-0.444207	0.00638252	0.0316014	-1	-0.135818	0.395997	0.638823	0	-0.308375	0.0680436	0.351933	0		A630052C17Rik	RIKEN cDNA A630052C17 gene [Source:MGI Symbol;Acc:MGI:2444673]
ENSMUSG00000101013	A630072M18Rik	0.498481	0.00679281	0.0330172	1	0.295723	0.122271	0.325633	0	0.202731	0.259421	0.676424	0		A630072M18Rik	RIKEN cDNA A630072M18 gene [Source:MGI Symbol;Acc:MGI:2444702]
ENSMUSG00000116673	A630089N07Rik	-0.278781	0.0452883	0.135659	0	-0.215003	0.126643	0.332222	0	-0.0637713	0.661922	0.919011	0		A630089N07Rik	RIKEN cDNA A630089N07 gene [Source:MGI Symbol;Acc:MGI:2444323]
ENSMUSG00000084846	A730011C13Rik	0.337371	0.235697	0.427299	0	0.122408	0.705495	0.854677	0	0.214929	0.439034	0.816624	0		A730011C13Rik	RIKEN cDNA A730011C13 gene [Source:MGI Symbol;Acc:MGI:2442973]
ENSMUSG00000085566	A730017L22Rik	0.109232	0.358897	0.558184	0	0.157625	0.178146	0.40749	0	-0.0483972	0.682504	0.926142	0		A730017L22Rik	RIKEN cDNA A730017L22 gene [Source:MGI Symbol;Acc:MGI:3584452]
ENSMUSG00000112280	A830082N09Rik	0.269514	0.136621	0.29856	0	0.305413	0.0943882	0.279401	0	-0.035921	0.84583	0.973666	0		A830082N09Rik	RIKEN cDNA A830082N09 gene [Source:MGI Symbol;Acc:MGI:3041184]
ENSMUSG00000087132	A930001C03Rik	-0.141592	0.437722	0.632337	0	-0.117517	0.514441	0.731835	0	-0.0240692	0.911984	0.988352	0		A930001C03Rik	RIKEN cDNA A930001C03 gene [Source:MGI Symbol;Acc:MGI:2441838]
ENSMUSG00000054057	A930004D18Rik	0.21315	0.01999	0.0745733	0	0.21423	0.020187	0.105755	0	-0.00108338	0.997929	1	0		A930004D18Rik	RIKEN cDNA A930004D18 gene [Source:MGI Symbol;Acc:MGI:1925190]
ENSMUSG00000102602	A930004J17Rik	0.00900712	0.960607	0.987642	0	-0.0442099	0.792232	0.90495	0	0.0532175	0.749011	0.950115	0		A930004J17Rik	RIKEN cDNA A930004J17 gene [Source:MGI Symbol;Acc:MGI:2442442]
ENSMUSG00000054426	A930005H10Rik	-0.56086	0.0272713	0.0943369	0	0.230385	0.325258	0.57329	0	-0.791246	0.0011062	0.0213942	-1		A930005H10Rik	RIKEN cDNA A930005H10 gene [Source:MGI Symbol;Acc:MGI:1915411]
ENSMUSG00000097855	A930007I19Rik	-0.290395	0.247326	0.440525	0	0.108283	0.685975	0.843766	0	-0.398679	0.108755	0.448343	0		A930007I19Rik	RIKEN cDNA A930007I19 gene [Source:MGI Symbol;Acc:MGI:1925029]
ENSMUSG00000054181	A930012O16Rik	-0.266919	0.29047	0.490174	0	-0.209409	0.432313	0.66801	0	-0.0574592	0.882181	0.981393	0		A930012O16Rik	RIKEN cDNA A930012O16 gene [Source:MGI Symbol;Acc:MGI:2442255]
ENSMUSG00000092368	A930015D03Rik	-0.32749	0.142128	0.306281	0	-0.0777471	0.76338	0.889136	0	-0.249726	0.273453	0.692153	0		A930015D03Rik	RIKEN cDNA A930015D03 gene [Source:MGI Symbol;Acc:MGI:1925060]
ENSMUSG00000056735	A930024E05Rik	-0.088815	0.830455	0.912792	0	-0.207513	0.531332	0.743004	0	0.118738	0.690472	0.930036	0		A930024E05Rik	RIKEN cDNA A930024E05 gene [Source:MGI Symbol;Acc:MGI:1924414]
ENSMUSG00000090622	A930033H14Rik	-0.579741	0.00354924	0.0200456	-1	-0.1062	0.614184	0.800503	0	-0.473522	0.0186787	0.163249	0		A930033H14Rik	RIKEN cDNA A930033H14 gene [Source:MGI Symbol;Acc:MGI:2444562]
ENSMUSG00000109408	A930037H05Rik	-0.456841	0.027027	0.0936786	0	-0.108972	0.601692	0.792342	0	-0.34785	0.0991581	0.429105	0		A930037H05Rik	RIKEN cDNA A930037H05 gene [Source:MGI Symbol;Acc:MGI:1925689]
ENSMUSG00000074357	AA386476	0.284569	0.188841	0.368737	0	0.477697	0.0205165	0.106991	0	-0.19319	0.340153	0.751198	0		AA386476	expressed sequence AA386476 [Source:MGI Symbol;Acc:MGI:3034595]
ENSMUSG00000093483	AA465934	-0.805406	2.48e-05	0.000336715	-1	-0.58743	0.0018533	0.0221386	-1	-0.21793	0.302953	0.721538	0		AA465934	expressed sequence AA465934 [Source:MGI Symbol;Acc:MGI:2671018]
ENSMUSG00000073867	AA474408	0.0832049	0.80681	0.899398	0	-0.356279	0.214949	0.453201	0	0.439548	0.111453	0.453598	0		AA474408	expressed sequence AA474408 [Source:MGI Symbol;Acc:MGI:3034216]
ENSMUSG00000042510	AA986860	0.335387	0.112575	0.260918	0	0.235586	0.296119	0.545142	0	0.0997567	0.692418	0.930459	0		AA986860	expressed sequence AA986860 [Source:MGI Symbol;Acc:MGI:2138143]
ENSMUSG00000036678	Aaas	-0.166118	0.0607552	0.16813	0	-0.274402	0.00209367	0.0242546	-1	0.108285	0.228024	0.639286	0		Aaas	achalasia, adrenocortical insufficiency, alacrimia [Source:MGI Symbol;Acc:MGI:2443767]
ENSMUSG00000029482	Aacs	0.268277	6.75e-05	0.000783839	1	0.0654461	0.336122	0.584426	0	0.202831	0.00258168	0.0412143	1		Aacs	acetoacetyl-CoA synthetase [Source:MGI Symbol;Acc:MGI:1926144]
ENSMUSG00000037257	Aagab	0.0603311	0.386041	0.584457	0	0.046228	0.510672	0.728703	0	0.0141029	0.841173	0.972111	0		Aagab	alpha- and gamma-adaptin binding protein [Source:MGI Symbol;Acc:MGI:1914189]
ENSMUSG00000057230	Aak1	0.120722	0.0815852	0.207785	0	0.01582	0.820139	0.921424	0	0.104902	0.130414	0.49331	0		Aak1	AP2 associated kinase 1 [Source:MGI Symbol;Acc:MGI:1098687]
ENSMUSG00000035642	Aamdc	0.153447	0.230673	0.420843	0	0.163536	0.211615	0.448777	0	-0.0100922	0.94717	0.997267	0		Aamdc	adipogenesis associated Mth938 domain containing [Source:MGI Symbol;Acc:MGI:1913523]
ENSMUSG00000006299	Aamp	-0.0794163	0.191964	0.372968	0	-0.0505702	0.409239	0.649616	0	-0.0288459	0.636163	0.90925	0		Aamp	angio-associated migratory protein [Source:MGI Symbol;Acc:MGI:107809]
ENSMUSG00000027628	Aar2	-0.0158202	0.854954	0.928806	0	0.0229881	0.781289	0.900499	0	-0.0388085	0.639033	0.910389	0		Aar2	AAR2 splicing factor homolog [Source:MGI Symbol;Acc:MGI:1915545]
ENSMUSG00000031960	Aars	0.197912	0.0103859	0.0456167	1	0.0950916	0.21838	0.457473	0	0.10282	0.183029	0.579554	0		Aars	alanyl-tRNA synthetase [Source:MGI Symbol;Acc:MGI:2384560]
ENSMUSG00000023938	Aars2	-0.503023	3.32e-10	1.62e-08	-1	-0.199727	0.0118586	0.0748426	0	-0.303292	0.000198888	0.00541704	-1		Aars2	alanyl-tRNA synthetase 2, mitochondrial [Source:MGI Symbol;Acc:MGI:2681839]
ENSMUSG00000075528	Aarsd1	-0.0902039	0.776913	0.881154	0	-0.0875032	0.770464	0.894138	0	-0.00268318	1	1	0		Aarsd1	alanyl-tRNA synthetase domain containing 1 [Source:MGI Symbol;Acc:MGI:1916934]
ENSMUSG00000055923	Aasdh	-0.0280698	0.803721	0.897483	0	-0.0653816	0.548335	0.754178	0	0.0373126	0.73023	0.943111	0		Aasdh	aminoadipate-semialdehyde dehydrogenase [Source:MGI Symbol;Acc:MGI:2442517]
ENSMUSG00000025894	Aasdhppt	-0.00119027	0.99701	1	0	0.0574242	0.492174	0.713328	0	-0.0586147	0.484645	0.841079	0		Aasdhppt	aminoadipate-semialdehyde dehydrogenase-phosphopantetheinyl transferase [Source:MGI Symbol;Acc:MGI:1914868]
ENSMUSG00000018697	Aatf	-0.242173	0.00368486	0.0206762	-1	-0.193837	0.0208677	0.108209	0	-0.048335	0.563363	0.879271	0		Aatf	apoptosis antagonizing transcription factor [Source:MGI Symbol;Acc:MGI:1929608]
ENSMUSG00000025375	Aatk	0.0648958	0.845568	0.923185	0	0.272473	0.25224	0.497547	0	-0.207621	0.387372	0.784113	0		Aatk	apoptosis-associated tyrosine kinase [Source:MGI Symbol;Acc:MGI:1197518]
ENSMUSG00000057880	Abat	0.338672	0.0168871	0.0659112	0	0.773947	3.70961e-08	4.09808e-06	1	-0.435283	0.00172462	0.0301842	-1		Abat	4-aminobutyrate aminotransferase [Source:MGI Symbol;Acc:MGI:2443582]
ENSMUSG00000015243	Abca1	0.582235	0.000288309	0.00262963	1	0.324506	0.0445992	0.175156	0	0.257724	0.106822	0.445247	0		Abca1	ATP-binding cassette, sub-family A (ABC1), member 1 [Source:MGI Symbol;Acc:MGI:99607]
ENSMUSG00000026944	Abca2	-0.142872	0.0961159	0.233222	0	-0.117502	0.174316	0.402519	0	-0.0253691	0.768488	0.954485	0		Abca2	ATP-binding cassette, sub-family A (ABC1), member 2 [Source:MGI Symbol;Acc:MGI:99606]
ENSMUSG00000024130	Abca3	-0.193558	0.00376963	0.0210493	-1	0.106507	0.108816	0.304919	0	-0.300065	6.62388e-06	0.000313351	-1		Abca3	ATP-binding cassette, sub-family A (ABC1), member 3 [Source:MGI Symbol;Acc:MGI:1351617]
ENSMUSG00000028125	Abca4	-0.458196	0.00562302	0.0287055	-1	-0.474483	0.00434582	0.0392231	-1	0.0163004	0.942423	0.99689	0		Abca4	ATP-binding cassette, sub-family A (ABC1), member 4 [Source:MGI Symbol;Acc:MGI:109424]
ENSMUSG00000018800	Abca5	0.0853931	0.300121	0.500407	0	0.00406399	0.96162	0.991522	0	0.081329	0.326249	0.739458	0		Abca5	ATP-binding cassette, sub-family A (ABC1), member 5 [Source:MGI Symbol;Acc:MGI:2386607]
ENSMUSG00000035722	Abca7	0.0375779	0.632229	0.78596	0	-0.040794	0.602902	0.792881	0	0.078372	0.314943	0.730795	0		Abca7	ATP-binding cassette, sub-family A (ABC1), member 7 [Source:MGI Symbol;Acc:MGI:1351646]
ENSMUSG00000020620	Abca8b	-0.456936	0.00101775	0.00733132	-1	-0.0805644	0.568112	0.768822	0	-0.376365	0.00700256	0.0840855	0		Abca8b	ATP-binding cassette, sub-family A (ABC1), member 8b [Source:MGI Symbol;Acc:MGI:1351668]
ENSMUSG00000041797	Abca9	-0.0123887	0.942642	0.978736	0	0.400731	0.00782897	0.0572637	0	-0.413123	0.00614385	0.0767787	0		Abca9	ATP-binding cassette, sub-family A (ABC1), member 9 [Source:MGI Symbol;Acc:MGI:2386796]
ENSMUSG00000031974	Abcb10	-0.211038	0.0990057	0.238349	0	-0.472395	0.000239624	0.00501359	-1	0.261359	0.0424075	0.26682	0		Abcb10	ATP-binding cassette, sub-family B (MDR/TAP), member 10 [Source:MGI Symbol;Acc:MGI:1860508]
ENSMUSG00000028970	Abcb1b	0.0408134	0.642883	0.793242	0	0.0204104	0.814892	0.917842	0	0.0204028	0.823538	0.968535	0		Abcb1b	ATP-binding cassette, sub-family B (MDR/TAP), member 1B [Source:MGI Symbol;Acc:MGI:97568]
ENSMUSG00000031333	Abcb7	-0.162029	0.121824	0.276337	0	-0.185267	0.078902	0.250253	0	0.0232397	0.833574	0.971438	0		Abcb7	ATP-binding cassette, sub-family B (MDR/TAP), member 7 [Source:MGI Symbol;Acc:MGI:109533]
ENSMUSG00000028973	Abcb8	0.0337737	0.682941	0.821928	0	-0.0101704	0.91173	0.969912	0	0.0439441	0.596639	0.89354	0		Abcb8	ATP-binding cassette, sub-family B (MDR/TAP), member 8 [Source:MGI Symbol;Acc:MGI:1351667]
ENSMUSG00000023088	Abcc1	-0.0989649	0.275594	0.472521	0	-0.0834997	0.358726	0.606322	0	-0.015465	0.864833	0.975938	0		Abcc1	ATP-binding cassette, sub-family C (CFTR/MRP), member 1 [Source:MGI Symbol;Acc:MGI:102676]
ENSMUSG00000032842	Abcc10	-0.170641	0.073415	0.192919	0	0.078906	0.40833	0.648814	0	-0.249547	0.00858875	0.0976591	0		Abcc10	ATP-binding cassette, sub-family C (CFTR/MRP), member 10 [Source:MGI Symbol;Acc:MGI:2386976]
ENSMUSG00000032849	Abcc4	-0.157873	0.0845101	0.212879	0	-0.303473	0.000987436	0.0140427	-1	0.145601	0.115622	0.462925	0		Abcc4	ATP-binding cassette, sub-family C (CFTR/MRP), member 4 [Source:MGI Symbol;Acc:MGI:2443111]
ENSMUSG00000022822	Abcc5	0.140285	0.114749	0.264821	0	0.291581	0.00104625	0.0145769	1	-0.151297	0.0885108	0.403643	0		Abcc5	ATP-binding cassette, sub-family C (CFTR/MRP), member 5 [Source:MGI Symbol;Acc:MGI:1351644]
ENSMUSG00000031378	Abcd1	0.107445	0.203404	0.387072	0	0.191715	0.0235362	0.11645	0	-0.084271	0.319605	0.735166	0		Abcd1	ATP-binding cassette, sub-family D (ALD), member 1 [Source:MGI Symbol;Acc:MGI:1349215]
ENSMUSG00000055782	Abcd2	0.207093	0.249912	0.443383	0	0.207229	0.253452	0.499295	0	-0.000146513	1	1	0		Abcd2	ATP-binding cassette, sub-family D (ALD), member 2 [Source:MGI Symbol;Acc:MGI:1349467]
ENSMUSG00000028127	Abcd3	-0.0472477	0.43947	0.633754	0	0.00164126	0.980163	1	0	-0.0488889	0.423486	0.808058	0		Abcd3	ATP-binding cassette, sub-family D (ALD), member 3 [Source:MGI Symbol;Acc:MGI:1349216]
ENSMUSG00000021240	Abcd4	0.137129	0.135794	0.297365	0	0.111809	0.229976	0.471177	0	0.0253182	0.78214	0.958104	0		Abcd4	ATP-binding cassette, sub-family D (ALD), member 4 [Source:MGI Symbol;Acc:MGI:1349217]
ENSMUSG00000058355	Abce1	0.0616312	0.399454	0.598142	0	-0.107213	0.142987	0.358002	0	0.168844	0.0209689	0.173701	0		Abce1	ATP-binding cassette, sub-family E (OABP), member 1 [Source:MGI Symbol;Acc:MGI:1195458]
ENSMUSG00000038762	Abcf1	-0.226147	0.000817601	0.00616543	-1	-0.103488	0.126326	0.33158	0	-0.122658	0.0699176	0.355745	0		Abcf1	ATP-binding cassette, sub-family F (GCN20), member 1 [Source:MGI Symbol;Acc:MGI:1351658]
ENSMUSG00000028953	Abcf2	-0.0122291	0.872842	0.93896	0	-0.107551	0.167462	0.393002	0	0.0953219	0.222471	0.632121	0		Abcf2	ATP-binding cassette, sub-family F (GCN20), member 2 [Source:MGI Symbol;Acc:MGI:1351657]
ENSMUSG00000003234	Abcf3	0.00966439	0.896269	0.952729	0	0.198194	0.00529843	0.044585	1	-0.18853	0.00777654	0.0906213	0		Abcf3	ATP-binding cassette, sub-family F (GCN20), member 3 [Source:MGI Symbol;Acc:MGI:1351656]
ENSMUSG00000029802	Abcg2	-0.452491	0.000875448	0.0064995	-1	-0.0567132	0.676597	0.838776	0	-0.395777	0.00364797	0.053082	0		Abcg2	ATP binding cassette subfamily G member 2 (Junior blood group) [Source:MGI Symbol;Acc:MGI:1347061]
ENSMUSG00000006638	Abhd1	-0.0163775	0.97338	0.993231	0	-0.240105	0.216535	0.455544	0	0.223746	0.253333	0.671641	0		Abhd1	abhydrolase domain containing 1 [Source:MGI Symbol;Acc:MGI:1931013]
ENSMUSG00000033157	Abhd10	0.00303184	0.9942	1	0	0.0588973	0.609224	0.79732	0	-0.0558665	0.621868	0.903079	0		Abhd10	abhydrolase domain containing 10 [Source:MGI Symbol;Acc:MGI:2442422]
ENSMUSG00000040532	Abhd11	-0.0288864	0.776837	0.881154	0	-0.141143	0.176076	0.4049	0	0.11226	0.277067	0.695639	0		Abhd11	abhydrolase domain containing 11 [Source:MGI Symbol;Acc:MGI:1916008]
ENSMUSG00000032046	Abhd12	0.0907613	0.21207	0.398269	0	0.10104	0.166245	0.391486	0	-0.0102789	0.89123	0.983245	0		Abhd12	abhydrolase domain containing 12 [Source:MGI Symbol;Acc:MGI:1923442]
ENSMUSG00000040396	Abhd13	0.158757	0.0273403	0.094456	0	0.103587	0.15228	0.372316	0	0.055169	0.443861	0.819152	0		Abhd13	abhydrolase domain containing 13 [Source:MGI Symbol;Acc:MGI:1916154]
ENSMUSG00000042210	Abhd14a	0.527414	1.62e-05	0.000235755	1	0.303521	0.015235	0.0876041	0	0.223885	0.0639162	0.339015	0		Abhd14a	abhydrolase domain containing 14A [Source:MGI Symbol;Acc:MGI:1915894]
ENSMUSG00000042073	Abhd14b	0.497657	0.00120591	0.00838071	1	0.420092	0.00663165	0.0516215	0	0.0775567	0.610339	0.89901	0		Abhd14b	abhydrolase domain containing 14b [Source:MGI Symbol;Acc:MGI:1923741]
ENSMUSG00000000686	Abhd15	0.28828	0.153388	0.321611	0	0.292866	0.143004	0.358002	0	-0.00462535	1	1	0		Abhd15	abhydrolase domain containing 15 [Source:MGI Symbol;Acc:MGI:1914727]
ENSMUSG00000007036	Abhd16a	0.0775466	0.292143	0.491921	0	0.14863	0.0438257	0.173705	0	-0.0710837	0.335057	0.747497	0		Abhd16a	abhydrolase domain containing 16A [Source:MGI Symbol;Acc:MGI:99476]
ENSMUSG00000003346	Abhd17a	0.0205317	0.774578	0.880196	0	0.0206687	0.774379	0.896796	0	-0.000137146	1	1	0		Abhd17a	abhydrolase domain containing 17A [Source:MGI Symbol;Acc:MGI:106388]
ENSMUSG00000047368	Abhd17b	0.0868678	0.298584	0.498862	0	0.078932	0.344624	0.592559	0	0.00793499	0.936244	0.996193	0		Abhd17b	abhydrolase domain containing 17B [Source:MGI Symbol;Acc:MGI:1917816]
ENSMUSG00000038459	Abhd17c	0.349792	4.7e-05	0.000574516	1	0.0906639	0.301032	0.54957	0	0.259127	0.00250009	0.0402845	1		Abhd17c	abhydrolase domain containing 17C [Source:MGI Symbol;Acc:MGI:1917428]
ENSMUSG00000037818	Abhd18	0.0861374	0.572844	0.742621	0	0.00702762	0.983612	1	0	0.0791087	0.597149	0.89354	0		Abhd18	abhydrolase domain containing 18 [Source:MGI Symbol;Acc:MGI:1915468]
ENSMUSG00000039202	Abhd2	-0.0368522	0.627063	0.782922	0	-0.133249	0.0800199	0.252455	0	0.096397	0.20586	0.610661	0		Abhd2	abhydrolase domain containing 2 [Source:MGI Symbol;Acc:MGI:1914344]
ENSMUSG00000040997	Abhd4	0.144887	0.0595909	0.166006	0	0.105479	0.17101	0.397717	0	0.0394079	0.610254	0.89901	0		Abhd4	abhydrolase domain containing 4 [Source:MGI Symbol;Acc:MGI:1915938]
ENSMUSG00000032540	Abhd5	0.253371	0.00257908	0.0154846	1	0.106083	0.211364	0.448699	0	0.147287	0.0796012	0.38103	0		Abhd5	abhydrolase domain containing 5 [Source:MGI Symbol;Acc:MGI:1914719]
ENSMUSG00000025277	Abhd6	0.129841	0.226075	0.415419	0	-0.0300069	0.794875	0.906244	0	0.159848	0.138072	0.507081	0		Abhd6	abhydrolase domain containing 6 [Source:MGI Symbol;Acc:MGI:1913332]
ENSMUSG00000007950	Abhd8	-0.0714434	0.362512	0.561643	0	-0.232238	0.00317444	0.0317421	-1	0.160796	0.0410081	0.261079	0		Abhd8	abhydrolase domain containing 8 [Source:MGI Symbol;Acc:MGI:1918946]
ENSMUSG00000058835	Abi1	0.108543	0.0761037	0.198136	0	0.0575684	0.348783	0.596082	0	0.0509739	0.406693	0.797617	0		Abi1	abl-interactor 1 [Source:MGI Symbol;Acc:MGI:104913]
ENSMUSG00000026782	Abi2	0.0930166	0.147859	0.31417	0	0.0169433	0.795538	0.906326	0	0.0760732	0.237481	0.651833	0		Abi2	abl-interactor 2 [Source:MGI Symbol;Acc:MGI:106913]
ENSMUSG00000035258	Abi3bp	0.64776	1.49e-06	3.02e-05	1	0.383299	0.00452326	0.0401494	1	0.264458	0.0479737	0.285794	0		Abi3bp	ABI gene family, member 3 (NESH) binding protein [Source:MGI Symbol;Acc:MGI:2444583]
ENSMUSG00000038827	Abitram	-0.192509	0.0134163	0.0553857	0	-0.173388	0.0268354	0.126777	0	-0.0191188	0.811713	0.965906	0		Abitram	actin binding transcription modulator [Source:MGI Symbol;Acc:MGI:2677850]
ENSMUSG00000026842	Abl1	-0.0443788	0.489201	0.676417	0	0.0453032	0.481269	0.705429	0	-0.089682	0.162151	0.545998	0		Abl1	c-abl oncogene 1, non-receptor tyrosine kinase [Source:MGI Symbol;Acc:MGI:87859]
ENSMUSG00000026596	Abl2	-0.0656469	0.349875	0.548776	0	-0.131109	0.062703	0.216955	0	0.065462	0.353722	0.758824	0		Abl2	v-abl Abelson murine leukemia viral oncogene 2 (arg, Abelson-related gene) [Source:MGI Symbol;Acc:MGI:87860]
ENSMUSG00000025085	Ablim1	-0.383367	4.47e-06	7.82e-05	-1	-0.0419151	0.616108	0.801643	0	-0.34145	4.71536e-05	0.0015929	-1		Ablim1	actin-binding LIM protein 1 [Source:MGI Symbol;Acc:MGI:1194500]
ENSMUSG00000017631	Abr	0.132275	0.030174	0.101329	0	0.0130587	0.833701	0.929258	0	0.119217	0.0509809	0.295548	0		Abr	active BCR-related gene [Source:MGI Symbol;Acc:MGI:107771]
ENSMUSG00000078453	Abracl	-0.292395	0.00242897	0.0147501	-1	-0.299848	0.00196062	0.0231206	-1	0.00745414	0.945866	0.997169	0		Abracl	ABRA C-terminal like [Source:MGI Symbol;Acc:MGI:1920362]
ENSMUSG00000035234	Abraxas1	0.0366536	0.788664	0.888416	0	0.0313342	0.821839	0.921915	0	0.00531835	0.973272	1	0		Abraxas1	BRCA1 A complex subunit [Source:MGI Symbol;Acc:MGI:1917931]
ENSMUSG00000030965	Abraxas2	0.103218	0.156227	0.325849	0	0.0371274	0.620609	0.804693	0	0.06609	0.361696	0.76429	0		Abraxas2	BRISC complex subunit [Source:MGI Symbol;Acc:MGI:1926116]
ENSMUSG00000036376	Abt1	-0.12403	0.175659	0.352364	0	-0.0525477	0.572097	0.772161	0	-0.0714809	0.441307	0.817691	0		Abt1	activator of basal transcription 1 [Source:MGI Symbol;Acc:MGI:1353636]
ENSMUSG00000030083	Abtb1	0.0196847	0.862772	0.933087	0	0.179856	0.117324	0.318108	0	-0.160173	0.164694	0.550041	0		Abtb1	ankyrin repeat and BTB (POZ) domain containing 1 [Source:MGI Symbol;Acc:MGI:1933148]
ENSMUSG00000032724	Abtb2	-0.0590904	0.530623	0.710292	0	-0.0114429	0.912535	0.969946	0	-0.0476472	0.614772	0.899681	0		Abtb2	ankyrin repeat and BTB (POZ) domain containing 2 [Source:MGI Symbol;Acc:MGI:2139365]
ENSMUSG00000115801	AC160336.1	1.57847	1.1e-10	6.02e-09	1	-0.54569	0.0700914	0.231886	0	2.12421	2.30188e-16	9.10643e-14	1		AC160336.1	novel transcript
ENSMUSG00000036138	Acaa1a	0.271435	0.00269739	0.0160679	1	0.267084	0.00324861	0.0321348	1	0.00434929	0.960407	0.999945	0		Acaa1a	acetyl-Coenzyme A acyltransferase 1A [Source:MGI Symbol;Acc:MGI:2148491]
ENSMUSG00000036880	Acaa2	-0.156888	0.060168	0.167007	0	-0.202453	0.0159778	0.0903879	0	0.0455669	0.593224	0.892808	0		Acaa2	acetyl-Coenzyme A acyltransferase 2 (mitochondrial 3-oxoacyl-Coenzyme A thiolase) [Source:MGI Symbol;Acc:MGI:1098623]
ENSMUSG00000020532	Acaca	0.0903054	0.179708	0.357743	0	-0.0555871	0.411234	0.651529	0	0.145892	0.0304135	0.218968	0		Acaca	acetyl-Coenzyme A carboxylase alpha [Source:MGI Symbol;Acc:MGI:108451]
ENSMUSG00000042010	Acacb	-0.604553	0.00877435	0.0400149	-1	0.023796	0.968649	0.994719	0	-0.628332	0.00671508	0.0819356	0		Acacb	acetyl-Coenzyme A carboxylase beta [Source:MGI Symbol;Acc:MGI:2140940]
ENSMUSG00000029456	Acad10	0.128295	0.318112	0.517715	0	-0.00250797	1	1	0	0.130802	0.302701	0.721329	0		Acad10	acyl-Coenzyme A dehydrogenase family, member 10 [Source:MGI Symbol;Acc:MGI:1919235]
ENSMUSG00000090150	Acad11	0.0965794	0.359628	0.558845	0	0.148753	0.158758	0.380935	0	-0.0521751	0.623276	0.903603	0		Acad11	acyl-Coenzyme A dehydrogenase family, member 11 [Source:MGI Symbol;Acc:MGI:2143169]
ENSMUSG00000042647	Acad12	0.0712573	0.635133	0.788073	0	0.0533026	0.738592	0.874944	0	0.0179531	0.91177	0.988352	0		Acad12	acyl-Coenzyme A dehydrogenase family, member 12 [Source:MGI Symbol;Acc:MGI:2443320]
ENSMUSG00000031969	Acad8	-0.0815031	0.318308	0.517789	0	0.0520347	0.523695	0.73773	0	-0.133538	0.100044	0.430914	0		Acad8	acyl-Coenzyme A dehydrogenase family, member 8 [Source:MGI Symbol;Acc:MGI:1914198]
ENSMUSG00000027710	Acad9	-0.205444	0.00869692	0.0397273	-1	-0.202439	0.0100205	0.0670926	0	-0.00300315	0.979801	1	0		Acad9	acyl-Coenzyme A dehydrogenase family, member 9 [Source:MGI Symbol;Acc:MGI:1914272]
ENSMUSG00000026003	Acadl	-0.0328729	0.666559	0.811471	0	-0.0413428	0.593443	0.787392	0	0.00847012	0.920125	0.991263	0		Acadl	acyl-Coenzyme A dehydrogenase, long-chain [Source:MGI Symbol;Acc:MGI:87866]
ENSMUSG00000062908	Acadm	0.0256863	0.750349	0.867192	0	0.0835078	0.304041	0.5527	0	-0.0578219	0.479134	0.837627	0		Acadm	acyl-Coenzyme A dehydrogenase, medium chain [Source:MGI Symbol;Acc:MGI:87867]
ENSMUSG00000029545	Acads	-0.0102809	0.909714	0.959169	0	-0.00758138	0.933789	0.981406	0	-0.00269945	0.982102	1	0		Acads	acyl-Coenzyme A dehydrogenase, short chain [Source:MGI Symbol;Acc:MGI:87868]
ENSMUSG00000030861	Acadsb	0.128094	0.178471	0.356027	0	0.139883	0.142728	0.35783	0	-0.0117894	0.904578	0.985816	0		Acadsb	acyl-Coenzyme A dehydrogenase, short/branched chain [Source:MGI Symbol;Acc:MGI:1914135]
ENSMUSG00000018574	Acadvl	-0.0821635	0.243378	0.436836	0	-0.0225865	0.751819	0.882193	0	-0.0595768	0.398269	0.791095	0		Acadvl	acyl-Coenzyme A dehydrogenase, very long chain [Source:MGI Symbol;Acc:MGI:895149]
ENSMUSG00000049076	Acap2	0.200918	0.00154088	0.0102643	1	0.25954	4.34123e-05	0.00132923	1	-0.0586229	0.353682	0.758824	0		Acap2	ArfGAP with coiled-coil, ankyrin repeat and PH domains 2 [Source:MGI Symbol;Acc:MGI:1925868]
ENSMUSG00000029033	Acap3	0.0190835	0.803513	0.897363	0	-0.0256742	0.728537	0.869119	0	0.0447579	0.54577	0.871286	0		Acap3	ArfGAP with coiled-coil, ankyrin repeat and PH domains 3 [Source:MGI Symbol;Acc:MGI:2153589]
ENSMUSG00000032047	Acat1	0.0796767	0.279465	0.476906	0	-0.00130137	0.995687	1	0	0.0809779	0.274736	0.69357	0		Acat1	acetyl-Coenzyme A acetyltransferase 1 [Source:MGI Symbol;Acc:MGI:87870]
ENSMUSG00000023832	Acat2	0.0843363	0.402083	0.600076	0	-0.109415	0.278196	0.52506	0	0.193752	0.0539184	0.305415	0		Acat2	acetyl-Coenzyme A acetyltransferase 2 [Source:MGI Symbol;Acc:MGI:87871]
ENSMUSG00000026499	Acbd3	-0.0326661	0.607132	0.768248	0	-0.0384655	0.54737	0.753602	0	0.00579949	0.931462	0.99463	0		Acbd3	acyl-Coenzyme A binding domain containing 3 [Source:MGI Symbol;Acc:MGI:2181074]
ENSMUSG00000056938	Acbd4	0.22234	0.0106865	0.0466992	1	0.13432	0.130245	0.33763	0	0.0880173	0.308686	0.725186	0		Acbd4	acyl-Coenzyme A binding domain containing 4 [Source:MGI Symbol;Acc:MGI:1914381]
ENSMUSG00000026781	Acbd5	0.13917	0.0303008	0.101584	0	0.0528547	0.41487	0.654547	0	0.0863153	0.179998	0.575008	0		Acbd5	acyl-Coenzyme A binding domain containing 5 [Source:MGI Symbol;Acc:MGI:1921409]
ENSMUSG00000033701	Acbd6	-0.04174	0.665035	0.810401	0	0.0452151	0.634337	0.814029	0	-0.0869553	0.359694	0.763263	0		Acbd6	acyl-Coenzyme A binding domain containing 6 [Source:MGI Symbol;Acc:MGI:1919732]
ENSMUSG00000040272	Accs	0.337909	0.00110733	0.00782155	1	0.240163	0.0224152	0.112876	0	0.0977413	0.340856	0.751198	0		Accs	1-aminocyclopropane-1-carboxylate synthase (non-functional) [Source:MGI Symbol;Acc:MGI:1919717]
ENSMUSG00000038000	Acd	0.149778	0.0439714	0.132809	0	0.060959	0.418656	0.656883	0	0.088818	0.232156	0.645169	0		Acd	adrenocortical dysplasia [Source:MGI Symbol;Acc:MGI:87873]
ENSMUSG00000030760	Acer3	0.23781	0.00553447	0.0283057	1	-0.00257892	0.986149	1	0	0.240389	0.0051722	0.0678925	0		Acer3	alkaline ceramidase 3 [Source:MGI Symbol;Acc:MGI:1913440]
ENSMUSG00000022185	Acin1	-0.0364876	0.638929	0.790596	0	-0.0166331	0.8307	0.927654	0	-0.0198544	0.799518	0.962139	0		Acin1	apoptotic chromatin condensation inducer 1 [Source:MGI Symbol;Acc:MGI:1891824]
ENSMUSG00000044337	Ackr3	0.0608962	0.612672	0.772145	0	-0.108586	0.353332	0.600142	0	0.169484	0.141685	0.512449	0		Ackr3	atypical chemokine receptor 3 [Source:MGI Symbol;Acc:MGI:109562]
ENSMUSG00000020917	Acly	-0.021468	0.776706	0.881154	0	-0.1289	0.0894832	0.269916	0	0.107432	0.157163	0.538527	0		Acly	ATP citrate lyase [Source:MGI Symbol;Acc:MGI:103251]
ENSMUSG00000028405	Aco1	0.0197015	0.761729	0.871982	0	0.012432	0.849138	0.93574	0	0.00726945	0.914036	0.989179	0		Aco1	aconitase 1 [Source:MGI Symbol;Acc:MGI:87879]
ENSMUSG00000022477	Aco2	-0.145858	0.0360039	0.115301	0	-0.143843	0.0390515	0.160974	0	-0.00201489	0.976169	1	0		Aco2	aconitase 2, mitochondrial [Source:MGI Symbol;Acc:MGI:87880]
ENSMUSG00000072949	Acot1	0.927302	0.000281576	0.00257502	1	0.310264	0.268159	0.515811	0	0.616972	0.0146733	0.13929	0		Acot1	acyl-CoA thioesterase 1 [Source:MGI Symbol;Acc:MGI:1349396]
ENSMUSG00000034853	Acot11	0.899071	4.6e-08	1.44e-06	1	0.52191	0.00256169	0.027716	1	0.377107	0.0151977	0.142474	0		Acot11	acyl-CoA thioesterase 11 [Source:MGI Symbol;Acc:MGI:1913736]
ENSMUSG00000006717	Acot13	-0.555722	5.1e-08	1.58e-06	-1	-0.413955	4.90808e-05	0.00145441	-1	-0.141761	0.175353	0.567988	0		Acot13	acyl-CoA thioesterase 13 [Source:MGI Symbol;Acc:MGI:1914084]
ENSMUSG00000021226	Acot2	0.0639323	0.556274	0.730967	0	0.275214	0.0107463	0.0703963	0	-0.211284	0.0496583	0.291305	0		Acot2	acyl-CoA thioesterase 2 [Source:MGI Symbol;Acc:MGI:2159605]
ENSMUSG00000028937	Acot7	-0.0360276	0.651604	0.800605	0	-0.176773	0.0283237	0.131381	0	0.140745	0.0814172	0.384864	0		Acot7	acyl-CoA thioesterase 7 [Source:MGI Symbol;Acc:MGI:1917275]
ENSMUSG00000017307	Acot8	-0.0931841	0.500841	0.686599	0	-0.0870223	0.521931	0.736557	0	-0.00615903	0.985762	1	0		Acot8	acyl-CoA thioesterase 8 [Source:MGI Symbol;Acc:MGI:2158201]
ENSMUSG00000025287	Acot9	-0.148066	0.139004	0.301956	0	-0.209837	0.0366883	0.154941	0	0.0617718	0.541518	0.869615	0		Acot9	acyl-CoA thioesterase 9 [Source:MGI Symbol;Acc:MGI:1928939]
ENSMUSG00000020777	Acox1	-0.0501941	0.488332	0.675538	0	-0.00130765	0.98786	1	0	-0.0488864	0.499367	0.848384	0		Acox1	acyl-Coenzyme A oxidase 1, palmitoyl [Source:MGI Symbol;Acc:MGI:1330812]
ENSMUSG00000029098	Acox3	0.237882	0.00550595	0.0281912	1	0.17179	0.0464261	0.179831	0	0.0660911	0.439349	0.816771	0		Acox3	acyl-Coenzyme A oxidase 3, pristanoyl [Source:MGI Symbol;Acc:MGI:1933156]
ENSMUSG00000044573	Acp1	-0.12669	0.125828	0.282668	0	-0.220134	0.00826107	0.0594199	0	0.0934444	0.265416	0.683793	0		Acp1	acid phosphatase 1, soluble [Source:MGI Symbol;Acc:MGI:87881]
ENSMUSG00000002103	Acp2	0.0986031	0.186321	0.365367	0	0.0574717	0.444275	0.677152	0	0.0411311	0.582852	0.887717	0		Acp2	acid phosphatase 2, lysosomal [Source:MGI Symbol;Acc:MGI:87882]
ENSMUSG00000028093	Acp6	-0.143615	0.11371	0.262885	0	-0.125574	0.165579	0.390304	0	-0.0180395	0.861541	0.975818	0		Acp6	acid phosphatase 6, lysophosphatidic [Source:MGI Symbol;Acc:MGI:1931010]
ENSMUSG00000072770	Acrbp	0.429769	0.0925987	0.227324	0	0.27525	0.299077	0.547884	0	0.154489	0.529662	0.865721	0		Acrbp	proacrosin binding protein [Source:MGI Symbol;Acc:MGI:1859515]
ENSMUSG00000076435	Acsf2	-0.249406	0.000405509	0.00350418	-1	0.0177859	0.804447	0.912261	0	-0.267192	0.00015272	0.00436879	-1		Acsf2	acyl-CoA synthetase family member 2 [Source:MGI Symbol;Acc:MGI:2388287]
ENSMUSG00000015016	Acsf3	-0.125229	0.186412	0.365463	0	-0.0935572	0.323284	0.57127	0	-0.0316709	0.750438	0.950115	0		Acsf3	acyl-CoA synthetase family member 3 [Source:MGI Symbol;Acc:MGI:2182591]
ENSMUSG00000018796	Acsl1	-0.108175	0.13912	0.302061	0	-0.101962	0.164986	0.389431	0	-0.00621223	0.934985	0.995928	0		Acsl1	acyl-CoA synthetase long-chain family member 1 [Source:MGI Symbol;Acc:MGI:102797]
ENSMUSG00000032883	Acsl3	0.562809	8.42e-08	2.48e-06	1	0.333984	0.00159707	0.0199945	1	0.228821	0.0283198	0.209127	0		Acsl3	acyl-CoA synthetase long-chain family member 3 [Source:MGI Symbol;Acc:MGI:1921455]
ENSMUSG00000031278	Acsl4	0.514292	3.79e-09	1.51e-07	1	0.213027	0.0150771	0.0868945	0	0.301264	0.000532674	0.0118259	1		Acsl4	acyl-CoA synthetase long-chain family member 4 [Source:MGI Symbol;Acc:MGI:1354713]
ENSMUSG00000024981	Acsl5	0.201838	0.00831254	0.0383937	1	-0.0110631	0.888863	0.957285	0	0.212901	0.00541174	0.0698416	0		Acsl5	acyl-CoA synthetase long-chain family member 5 [Source:MGI Symbol;Acc:MGI:1919129]
ENSMUSG00000027605	Acss2	-0.419253	0.000340731	0.00303559	-1	-0.434681	0.000237398	0.00498402	-1	0.015439	0.91429	0.989251	0		Acss2	acyl-CoA synthetase short-chain family member 2 [Source:MGI Symbol;Acc:MGI:1890410]
ENSMUSG00000031972	Acta1	-0.504945	0.0595061	0.16587	0	-0.0955097	0.726867	0.86838	0	-0.409422	0.132385	0.496657	0		Acta1	actin, alpha 1, skeletal muscle [Source:MGI Symbol;Acc:MGI:87902]
ENSMUSG00000035783	Acta2	-0.562129	7.22e-07	1.6e-05	-1	-0.232052	0.0402657	0.16434	0	-0.330077	0.00355221	0.052128	0		Acta2	actin, alpha 2, smooth muscle, aorta [Source:MGI Symbol;Acc:MGI:87909]
ENSMUSG00000029580	Actb	-0.167281	0.047169	0.140137	0	-0.1414	0.093406	0.277207	0	-0.0258806	0.75873	0.95326	0		Actb	actin, beta [Source:MGI Symbol;Acc:MGI:87904]
ENSMUSG00000062825	Actg1	-0.0893142	0.211421	0.397375	0	-0.0523635	0.463991	0.693425	0	-0.0369507	0.605124	0.896563	0		Actg1	actin, gamma, cytoplasmic 1 [Source:MGI Symbol;Acc:MGI:87906]
ENSMUSG00000027671	Actl6a	-0.271889	0.0013639	0.00931002	-1	-0.185987	0.0287672	0.132504	0	-0.0859	0.317043	0.732181	0		Actl6a	actin-like 6A [Source:MGI Symbol;Acc:MGI:1861453]
ENSMUSG00000015143	Actn1	-0.317122	0.00619617	0.030945	-1	-0.224077	0.0530048	0.195147	0	-0.0930458	0.421578	0.807318	0		Actn1	actinin, alpha 1 [Source:MGI Symbol;Acc:MGI:2137706]
ENSMUSG00000054808	Actn4	-0.16792	0.0634878	0.173811	0	-0.192012	0.033929	0.146997	0	0.0240921	0.790605	0.959096	0		Actn4	actinin alpha 4 [Source:MGI Symbol;Acc:MGI:1890773]
ENSMUSG00000021076	Actr10	-0.00247738	0.972734	0.99272	0	0.0216852	0.733787	0.872095	0	-0.0241627	0.705222	0.93594	0		Actr10	ARP10 actin-related protein 10 [Source:MGI Symbol;Acc:MGI:1891654]
ENSMUSG00000025228	Actr1a	-0.162129	0.0286804	0.097669	0	-0.157044	0.0345019	0.148377	0	-0.00508504	0.945001	0.99689	0		Actr1a	ARP1 actin-related protein 1A, centractin alpha [Source:MGI Symbol;Acc:MGI:1858964]
ENSMUSG00000037351	Actr1b	0.0683896	0.311452	0.511492	0	-0.00820344	0.905301	0.967144	0	0.0765931	0.257128	0.674651	0		Actr1b	ARP1 actin-related protein 1B, centractin beta [Source:MGI Symbol;Acc:MGI:1917446]
ENSMUSG00000020152	Actr2	-0.0568757	0.471636	0.661805	0	-0.112869	0.153669	0.374411	0	0.055993	0.479591	0.837995	0		Actr2	ARP2 actin-related protein 2 [Source:MGI Symbol;Acc:MGI:1913963]
ENSMUSG00000026341	Actr3	-0.117764	0.127804	0.28576	0	-0.132317	0.0874657	0.265921	0	0.0145532	0.852132	0.974656	0		Actr3	ARP3 actin-related protein 3 [Source:MGI Symbol;Acc:MGI:1921367]
ENSMUSG00000056367	Actr3b	1.63632	5.19e-05	0.000627503	1	0.931975	0.0260088	0.124362	0	0.704052	0.0710405	0.358946	0		Actr3b	ARP3 actin-related protein 3B [Source:MGI Symbol;Acc:MGI:2661120]
ENSMUSG00000037761	Actr5	-0.174034	0.0939188	0.229656	0	-0.0480031	0.644987	0.821569	0	-0.126029	0.230899	0.643071	0		Actr5	ARP5 actin-related protein 5 [Source:MGI Symbol;Acc:MGI:1924748]
ENSMUSG00000019948	Actr6	-0.103024	0.357349	0.556265	0	-0.0872749	0.443813	0.676746	0	-0.0157471	0.895753	0.984021	0		Actr6	ARP6 actin-related protein 6 [Source:MGI Symbol;Acc:MGI:1914269]
ENSMUSG00000015971	Actr8	0.0737174	0.307721	0.508049	0	0.032854	0.658086	0.828397	0	0.0408631	0.570209	0.881762	0		Actr8	ARP8 actin-related protein 8 [Source:MGI Symbol;Acc:MGI:1860775]
ENSMUSG00000026836	Acvr1	0.108945	0.103475	0.246235	0	0.157278	0.018958	0.101173	0	-0.0483337	0.470248	0.832306	0		Acvr1	activin A receptor, type 1 [Source:MGI Symbol;Acc:MGI:87911]
ENSMUSG00000000532	Acvr1b	0.142093	0.149749	0.316772	0	0.155368	0.117039	0.31796	0	-0.0132762	0.899624	0.984155	0		Acvr1b	activin A receptor, type 1B [Source:MGI Symbol;Acc:MGI:1338944]
ENSMUSG00000052155	Acvr2a	0.294944	0.00476971	0.025197	1	0.360029	0.00058283	0.00938031	1	-0.0650876	0.534554	0.86789	0		Acvr2a	activin receptor IIA [Source:MGI Symbol;Acc:MGI:102806]
ENSMUSG00000061393	Acvr2b	0.154249	0.199403	0.382067	0	0.284708	0.0168191	0.093565	0	-0.130468	0.277036	0.695639	0		Acvr2b	activin receptor IIB [Source:MGI Symbol;Acc:MGI:87912]
ENSMUSG00000023262	Acy1	-0.172955	0.239658	0.432102	0	-0.0727718	0.631224	0.812002	0	-0.100179	0.498423	0.847882	0		Acy1	aminoacylase 1 [Source:MGI Symbol;Acc:MGI:87913]
ENSMUSG00000024866	Acy3	-1.74666	2.16e-13	1.8e-11	-1	-0.499811	0.0133528	0.080837	0	-1.24669	1.5475e-06	9.01666e-05	-1		Acy3	aspartoacylase (aminoacylase) 3 [Source:MGI Symbol;Acc:MGI:1918920]
ENSMUSG00000008822	Acyp1	-0.0801303	0.678903	0.819382	0	0.092714	0.614436	0.800599	0	-0.172847	0.35314	0.758518	0		Acyp1	acylphosphatase 1, erythrocyte (common) type [Source:MGI Symbol;Acc:MGI:1913454]
ENSMUSG00000060923	Acyp2	0.0714609	0.728218	0.852851	0	0.245274	0.198877	0.433514	0	-0.173835	0.363753	0.765478	0		Acyp2	acylphosphatase 2, muscle type [Source:MGI Symbol;Acc:MGI:1922822]
ENSMUSG00000017697	Ada	-0.454833	0.000104644	0.00113514	-1	0.139096	0.214627	0.452766	0	-0.593928	2.76072e-07	1.96509e-05	-1		Ada	adenosine deaminase [Source:MGI Symbol;Acc:MGI:87916]
ENSMUSG00000027259	Adal	0.458957	0.000356507	0.00315173	1	0.309612	0.0183198	0.0989742	0	0.149334	0.233427	0.646441	0		Adal	adenosine deaminase-like [Source:MGI Symbol;Acc:MGI:1923144]
ENSMUSG00000054693	Adam10	0.384114	3.8e-05	0.000478442	1	0.331751	0.000374838	0.00691997	1	0.0523633	0.573978	0.883847	0		Adam10	a disintegrin and metallopeptidase domain 10 [Source:MGI Symbol;Acc:MGI:109548]
ENSMUSG00000020926	Adam11	-0.290176	0.0644897	0.175514	0	-0.0370128	0.840096	0.931948	0	-0.253157	0.107928	0.447588	0		Adam11	a disintegrin and metallopeptidase domain 11 [Source:MGI Symbol;Acc:MGI:1098667]
ENSMUSG00000028041	Adam15	0.0148441	0.8313	0.913367	0	-0.0324088	0.634551	0.814029	0	0.047253	0.489222	0.842923	0		Adam15	a disintegrin and metallopeptidase domain 15 (metargidin) [Source:MGI Symbol;Acc:MGI:1333882]
ENSMUSG00000052593	Adam17	0.179985	0.00506822	0.0264601	1	0.0338347	0.602943	0.792881	0	0.14615	0.022885	0.183376	0		Adam17	a disintegrin and metallopeptidase domain 17 [Source:MGI Symbol;Acc:MGI:1096335]
ENSMUSG00000011256	Adam19	-0.09762	0.149845	0.316869	0	0.138321	0.0411097	0.166379	0	-0.235941	0.000493804	0.0111239	-1		Adam19	a disintegrin and metallopeptidase domain 19 (meltrin beta) [Source:MGI Symbol;Acc:MGI:105377]
ENSMUSG00000072647	Adam1a	0.111349	0.71298	0.842582	0	0.00560811	1	1	0	0.105735	0.711036	0.93785	0		Adam1a	a disintegrin and metallopeptidase domain 1a [Source:MGI Symbol;Acc:MGI:2429504]
ENSMUSG00000040537	Adam22	0.343792	0.275547	0.472499	0	0.435429	0.143646	0.359024	0	-0.091756	0.789602	0.959096	0		Adam22	a disintegrin and metallopeptidase domain 22 [Source:MGI Symbol;Acc:MGI:1340046]
ENSMUSG00000072972	Adam4	-0.371838	0.175924	0.352683	0	-0.348394	0.212913	0.45073	0	-0.0233837	0.960124	0.999819	0		Adam4	a disintegrin and metallopeptidase domain 4 [Source:MGI Symbol;Acc:MGI:104731]
ENSMUSG00000025473	Adam8	0.397094	0.0116322	0.0497918	1	0.321442	0.0456005	0.177789	0	0.0756232	0.640013	0.910687	0		Adam8	a disintegrin and metallopeptidase domain 8 [Source:MGI Symbol;Acc:MGI:107825]
ENSMUSG00000031555	Adam9	0.225549	0.00134339	0.00918817	1	0.0235725	0.738045	0.874746	0	0.201977	0.00408442	0.0572606	0		Adam9	a disintegrin and metallopeptidase domain 9 (meltrin gamma) [Source:MGI Symbol;Acc:MGI:105376]
ENSMUSG00000022893	Adamts1	-0.175546	0.12797	0.285976	0	-0.0476675	0.680647	0.840577	0	-0.127878	0.268219	0.686734	0		Adamts1	a disintegrin-like and metallopeptidase (reprolysin type) with thrombospondin type 1 motif, 1 [Source:MGI Symbol;Acc:MGI:109249]
ENSMUSG00000024299	Adamts10	0.0213931	0.825717	0.910347	0	0.338704	0.000475997	0.00813496	1	-0.317311	0.00105604	0.020771	-1		Adamts10	a disintegrin-like and metallopeptidase (reprolysin type) with thrombospondin type 1 motif, 10 [Source:MGI Symbol;Acc:MGI:2449112]
ENSMUSG00000047497	Adamts12	0.319993	0.000121682	0.00128454	1	0.581631	2.36312e-12	9.59776e-10	1	-0.26164	0.0014299	0.0261876	-1		Adamts12	a disintegrin-like and metallopeptidase (reprolysin type) with thrombospondin type 1 motif, 12 [Source:MGI Symbol;Acc:MGI:2146046]
ENSMUSG00000059901	Adamts14	0.265591	0.000289151	0.00263557	1	0.0192913	0.800018	0.909479	0	0.2463	0.000768768	0.0159909	1		Adamts14	a disintegrin-like and metallopeptidase (reprolysin type) with thrombospondin type 1 motif, 14 [Source:MGI Symbol;Acc:MGI:2179942]
ENSMUSG00000036545	Adamts2	0.0273177	0.800704	0.895916	0	0.132966	0.219455	0.458535	0	-0.105648	0.32944	0.742205	0		Adamts2	a disintegrin-like and metallopeptidase (reprolysin type) with thrombospondin type 1 motif, 2 [Source:MGI Symbol;Acc:MGI:1347356]
ENSMUSG00000006403	Adamts4	-0.0573775	0.400545	0.598943	0	-0.112838	0.100509	0.290484	0	0.0554613	0.4222	0.80777	0		Adamts4	a disintegrin-like and metallopeptidase (reprolysin type) with thrombospondin type 1 motif, 4 [Source:MGI Symbol;Acc:MGI:1339949]
ENSMUSG00000046169	Adamts6	-0.203485	0.0142906	0.0580958	0	0.0899434	0.277894	0.524957	0	-0.293429	0.000405518	0.00958884	-1		Adamts6	a disintegrin-like and metallopeptidase (reprolysin type) with thrombospondin type 1 motif, 6 [Source:MGI Symbol;Acc:MGI:1347348]
ENSMUSG00000032363	Adamts7	0.456462	4.1e-08	1.3e-06	1	0.445527	1.0853e-07	1.00583e-05	1	0.0109293	0.895704	0.984021	0		Adamts7	a disintegrin-like and metallopeptidase (reprolysin type) with thrombospondin type 1 motif, 7 [Source:MGI Symbol;Acc:MGI:1347346]
ENSMUSG00000030022	Adamts9	-0.514597	7.5e-07	1.64e-05	-1	0.0125673	0.910187	0.969667	0	-0.527163	4.09195e-07	2.78353e-05	-1		Adamts9	a disintegrin-like and metallopeptidase (reprolysin type) with thrombospondin type 1 motif, 9 [Source:MGI Symbol;Acc:MGI:1916320]
ENSMUSG00000066113	Adamtsl1	0.880291	0.0100433	0.0445131	1	0.839972	0.0167633	0.0933026	0	0.040081	0.925183	0.992314	0		Adamtsl1	ADAMTS-like 1 [Source:MGI Symbol;Acc:MGI:1924989]
ENSMUSG00000015850	Adamtsl4	0.0805807	0.261626	0.456161	0	-0.184996	0.0104132	0.0687948	0	0.265577	0.000223495	0.00596953	1		Adamtsl4	ADAMTS-like 4 [Source:MGI Symbol;Acc:MGI:2389008]
ENSMUSG00000043822	Adamtsl5	-0.15222	0.0648415	0.176155	0	-0.196162	0.0175822	0.0963843	0	0.0439436	0.595426	0.89354	0		Adamtsl5	ADAMTS-like 5 [Source:MGI Symbol;Acc:MGI:1913798]
ENSMUSG00000027951	Adar	-0.0131397	0.863963	0.933819	0	-0.00150327	0.985492	1	0	-0.0116364	0.881241	0.981001	0		Adar	adenosine deaminase, RNA-specific [Source:MGI Symbol;Acc:MGI:1889575]
ENSMUSG00000020262	Adarb1	0.148647	0.210198	0.395507	0	0.32715	0.00565914	0.0464884	1	-0.178507	0.129752	0.491983	0		Adarb1	adenosine deaminase, RNA-specific, B1 [Source:MGI Symbol;Acc:MGI:891999]
ENSMUSG00000031949	Adat1	-0.213248	0.0378592	0.119661	0	-0.167097	0.105288	0.298792	0	-0.0461475	0.67474	0.922706	0		Adat1	adenosine deaminase, tRNA-specific 1 [Source:MGI Symbol;Acc:MGI:1353631]
ENSMUSG00000019808	Adat2	0.038591	0.805416	0.898529	0	-0.137197	0.381581	0.626993	0	0.175793	0.237848	0.651977	0		Adat2	adenosine deaminase, tRNA-specific 2 [Source:MGI Symbol;Acc:MGI:1914007]
ENSMUSG00000021044	Adck1	0.104302	0.282692	0.480573	0	0.150916	0.121558	0.32468	0	-0.0466157	0.63639	0.909345	0		Adck1	aarF domain containing kinase 1 [Source:MGI Symbol;Acc:MGI:1919363]
ENSMUSG00000046947	Adck2	0.175524	0.0742153	0.194319	0	0.185617	0.0614383	0.213919	0	-0.0100955	0.932131	0.99473	0		Adck2	aarF domain containing kinase 2 [Source:MGI Symbol;Acc:MGI:1889336]
ENSMUSG00000022550	Adck5	-0.0754919	0.384705	0.582882	0	-0.000621868	0.995931	1	0	-0.0748699	0.392376	0.788281	0		Adck5	aarF domain containing kinase 5 [Source:MGI Symbol;Acc:MGI:2679274]
ENSMUSG00000020431	Adcy1	-0.0496593	0.58584	0.751861	0	0.0310149	0.738681	0.874974	0	-0.0806743	0.376222	0.775527	0		Adcy1	adenylate cyclase 1 [Source:MGI Symbol;Acc:MGI:99677]
ENSMUSG00000020654	Adcy3	0.490504	8.05e-06	0.000129494	1	-0.0838581	0.455486	0.686531	0	0.574362	1.86201e-07	1.375e-05	1		Adcy3	adenylate cyclase 3 [Source:MGI Symbol;Acc:MGI:99675]
ENSMUSG00000022994	Adcy6	0.100657	0.116883	0.268067	0	0.137514	0.0323447	0.14229	0	-0.0368573	0.566476	0.880241	0		Adcy6	adenylate cyclase 6 [Source:MGI Symbol;Acc:MGI:87917]
ENSMUSG00000031659	Adcy7	0.598604	4.47e-05	0.000551548	1	0.0397342	0.8239	0.923552	0	0.558862	0.000132652	0.00392246	1		Adcy7	adenylate cyclase 7 [Source:MGI Symbol;Acc:MGI:102891]
ENSMUSG00000005580	Adcy9	-0.0570305	0.623869	0.780487	0	0.0902931	0.424312	0.661921	0	-0.147325	0.196861	0.599834	0		Adcy9	adenylate cyclase 9 [Source:MGI Symbol;Acc:MGI:108450]
ENSMUSG00000029106	Add1	0.0514753	0.444893	0.638024	0	0.0543307	0.419548	0.657684	0	-0.00285541	0.965783	1	0		Add1	adducin 1 (alpha) [Source:MGI Symbol;Acc:MGI:87918]
ENSMUSG00000025026	Add3	0.184528	0.0700575	0.186115	0	0.0855453	0.403879	0.645368	0	0.0989821	0.333442	0.745547	0		Add3	adducin 3 (gamma) [Source:MGI Symbol;Acc:MGI:1351615]
ENSMUSG00000031486	Adgra2	-0.520011	1.01e-07	2.9e-06	-1	-0.175353	0.0718515	0.235775	0	-0.344658	0.000412498	0.00967094	-1		Adgra2	adhesion G protein-coupled receptor A2 [Source:MGI Symbol;Acc:MGI:1925810]
ENSMUSG00000029090	Adgra3	0.0315518	0.628944	0.78379	0	0.0389875	0.547191	0.753581	0	-0.00743584	0.906556	0.986284	0		Adgra3	adhesion G protein-coupled receptor A3 [Source:MGI Symbol;Acc:MGI:1917943]
ENSMUSG00000028782	Adgrb2	0.406845	0.00118089	0.00825248	1	0.333475	0.0094069	0.0646325	0	0.0733559	0.555175	0.875254	0		Adgrb2	adhesion G protein-coupled receptor B2 [Source:MGI Symbol;Acc:MGI:2451244]
ENSMUSG00000002885	Adgre5	-0.848316	0.000352706	0.00312213	-1	-0.556933	0.0187144	0.100469	0	-0.291367	0.224058	0.634672	0		Adgre5	adhesion G protein-coupled receptor E5 [Source:MGI Symbol;Acc:MGI:1347095]
ENSMUSG00000031785	Adgrg1	-0.308991	0.000126708	0.00133058	-1	-0.148521	0.0660641	0.223707	0	-0.160468	0.0494293	0.29093	0		Adgrg1	adhesion G protein-coupled receptor G1 [Source:MGI Symbol;Acc:MGI:1340051]
ENSMUSG00000039116	Adgrg6	-0.0829062	0.406457	0.60415	0	-0.0326537	0.748375	0.880289	0	-0.0502522	0.615764	0.90056	0		Adgrg6	adhesion G protein-coupled receptor G6 [Source:MGI Symbol;Acc:MGI:1916151]
ENSMUSG00000013033	Adgrl1	0.142527	0.0334216	0.109598	0	0.0519162	0.440017	0.674085	0	0.0906103	0.176691	0.56941	0		Adgrl1	adhesion G protein-coupled receptor L1 [Source:MGI Symbol;Acc:MGI:1929461]
ENSMUSG00000028184	Adgrl2	-0.0991438	0.135319	0.296836	0	-0.042374	0.523426	0.737625	0	-0.0567698	0.393673	0.78866	0		Adgrl2	adhesion G protein-coupled receptor L2 [Source:MGI Symbol;Acc:MGI:2139714]
ENSMUSG00000037605	Adgrl3	0.312951	0.0286535	0.0976015	0	0.0786041	0.585507	0.782016	0	0.234346	0.101356	0.434262	0		Adgrl3	adhesion G protein-coupled receptor L3 [Source:MGI Symbol;Acc:MGI:2441950]
ENSMUSG00000028138	Adh5	-0.175112	0.00764328	0.0360102	-1	-0.110777	0.0928326	0.276139	0	-0.0643343	0.328351	0.741246	0		Adh5	alcohol dehydrogenase 5 (class III), chi polypeptide [Source:MGI Symbol;Acc:MGI:87929]
ENSMUSG00000025911	Adhfe1	0.385533	0.085912	0.215506	0	0.251773	0.265905	0.513628	0	0.133734	0.538759	0.868922	0		Adhfe1	alcohol dehydrogenase, iron containing, 1 [Source:MGI Symbol;Acc:MGI:1923437]
ENSMUSG00000020629	Adi1	0.0612843	0.606932	0.768136	0	0.106658	0.372044	0.618084	0	-0.0453747	0.708233	0.93682	0		Adi1	acireductone dioxygenase 1 [Source:MGI Symbol;Acc:MGI:2144929]
ENSMUSG00000026457	Adipor1	0.0211782	0.743408	0.863203	0	0.0244197	0.705176	0.854677	0	-0.00324158	0.960628	1	0		Adipor1	adiponectin receptor 1 [Source:MGI Symbol;Acc:MGI:1919924]
ENSMUSG00000030168	Adipor2	-0.0222077	0.743058	0.863056	0	0.117165	0.0776413	0.247324	0	-0.139373	0.0355796	0.239316	0		Adipor2	adiponectin receptor 2 [Source:MGI Symbol;Acc:MGI:93830]
ENSMUSG00000039197	Adk	0.0110745	0.907237	0.958264	0	-0.0239586	0.793401	0.905524	0	0.0350331	0.702107	0.934496	0		Adk	adenosine kinase [Source:MGI Symbol;Acc:MGI:87930]
ENSMUSG00000051149	Adnp	-0.480735	8.25e-06	0.000132335	-1	-0.370828	0.000592927	0.00950955	-1	-0.109895	0.332083	0.744229	0		Adnp	activity-dependent neuroprotective protein [Source:MGI Symbol;Acc:MGI:1338758]
ENSMUSG00000053950	Adnp2	0.0250266	0.695286	0.830124	0	0.0550093	0.384224	0.629165	0	-0.0299829	0.633202	0.907974	0		Adnp2	ADNP homeobox 2 [Source:MGI Symbol;Acc:MGI:2448562]
ENSMUSG00000057134	Ado	-0.0605218	0.383932	0.582222	0	-0.138604	0.0470791	0.181495	0	0.0780828	0.264307	0.682336	0		Ado	2-aminoethanethiol (cysteamine) dioxygenase [Source:MGI Symbol;Acc:MGI:2685083]
ENSMUSG00000018500	Adora2b	1.09284	1.53e-08	5.4e-07	1	1.17068	1.42947e-09	2.56357e-07	1	-0.0778802	0.682651	0.926142	0		Adora2b	adenosine A2b receptor [Source:MGI Symbol;Acc:MGI:99403]
ENSMUSG00000025236	Adpgk	0.387465	2.98e-09	1.21e-07	1	0.25705	9.3275e-05	0.00241974	1	0.130415	0.044286	0.273867	0		Adpgk	ADP-dependent glucokinase [Source:MGI Symbol;Acc:MGI:1919391]
ENSMUSG00000002844	Adprh	-0.131537	0.0756257	0.197189	0	0.0791627	0.28325	0.530288	0	-0.2107	0.00429885	0.0594818	0		Adprh	ADP-ribosylarginine hydrolase [Source:MGI Symbol;Acc:MGI:1098234]
ENSMUSG00000042558	Adprhl2	0.0173865	0.857696	0.930468	0	0.0686358	0.481158	0.705412	0	-0.0512501	0.604826	0.896563	0		Adprhl2	ADP-ribosylhydrolase like 2 [Source:MGI Symbol;Acc:MGI:2140364]
ENSMUSG00000020910	Adprm	0.149502	0.128771	0.287177	0	0.16886	0.0904905	0.272133	0	-0.0193608	0.862921	0.975935	0		Adprm	ADP-ribose/CDP-alcohol diphosphatase, manganese dependent [Source:MGI Symbol;Acc:MGI:1913608]
ENSMUSG00000045730	Adrb2	-0.695787	0.000174129	0.00172901	-1	-0.258809	0.155854	0.377462	0	-0.436951	0.0209438	0.173597	0		Adrb2	adrenergic receptor, beta 2 [Source:MGI Symbol;Acc:MGI:87938]
ENSMUSG00000031489	Adrb3	-0.032058	0.94981	0.981815	0	-0.303213	0.338957	0.587726	0	0.271219	0.381002	0.779216	0		Adrb3	adrenergic receptor, beta 3 [Source:MGI Symbol;Acc:MGI:87939]
ENSMUSG00000039041	Adrm1	-0.179023	0.0114534	0.0492249	-1	-0.107769	0.130014	0.337473	0	-0.0712533	0.315022	0.730795	0		Adrm1	adhesion regulating molecule 1 [Source:MGI Symbol;Acc:MGI:1929289]
ENSMUSG00000022407	Adsl	0.0468131	0.515754	0.698308	0	-0.0296059	0.67996	0.840568	0	0.0764191	0.285804	0.703632	0		Adsl	adenylosuccinate lyase [Source:MGI Symbol;Acc:MGI:103202]
ENSMUSG00000015961	Adss	-0.00618059	0.920525	0.964382	0	-0.0138309	0.825437	0.924775	0	0.00765038	0.905713	0.986278	0		Adss	adenylosuccinate synthetase, non muscle [Source:MGI Symbol;Acc:MGI:87948]
ENSMUSG00000011148	Adssl1	-0.717475	5.37e-14	4.88e-12	-1	-0.192713	0.0395777	0.16256	0	-0.524758	5.84095e-08	4.94832e-06	-1		Adssl1	adenylosuccinate synthetase like 1 [Source:MGI Symbol;Acc:MGI:87947]
ENSMUSG00000020473	Aebp1	0.155238	0.0880753	0.219814	0	0.123842	0.173654	0.401471	0	0.0313964	0.730103	0.943097	0		Aebp1	AE binding protein 1 [Source:MGI Symbol;Acc:MGI:1197012]
ENSMUSG00000030232	Aebp2	-0.123578	0.0838941	0.211752	0	-0.16153	0.0241298	0.118243	0	0.0379521	0.597708	0.893844	0		Aebp2	AE binding protein 2 [Source:MGI Symbol;Acc:MGI:1338038]
ENSMUSG00000030609	Aen	0.0302317	0.720708	0.84859	0	-0.145375	0.0818008	0.255784	0	0.175607	0.0354698	0.238695	0		Aen	apoptosis enhancing nuclease [Source:MGI Symbol;Acc:MGI:1915298]
ENSMUSG00000077711	AF357399	0.694924	0.0141175	0.0576259	0	0.732828	0.00838302	0.0598867	0	-0.0380939	0.9529	0.997757	0		AF357399	snoRNA AF357399 [Source:MGI Symbol;Acc:MGI:5439844]
ENSMUSG00000029094	Afap1	0.219732	0.0226803	0.0819165	0	0.334458	0.000527697	0.00873737	1	-0.114726	0.233914	0.646997	0		Afap1	actin filament associated protein 1 [Source:MGI Symbol;Acc:MGI:1917542]
ENSMUSG00000033032	Afap1l1	-0.432427	0.0634007	0.17371	0	-0.761246	0.0026648	0.0284603	-1	0.328958	0.227883	0.639147	0		Afap1l1	actin filament associated protein 1-like 1 [Source:MGI Symbol;Acc:MGI:2147199]
ENSMUSG00000025083	Afap1l2	-0.640577	0.00905083	0.040978	-1	-0.0687232	0.793286	0.905524	0	-0.571834	0.0199826	0.16896	0		Afap1l2	actin filament associated protein 1-like 2 [Source:MGI Symbol;Acc:MGI:2147658]
ENSMUSG00000068036	Afdn	-0.280256	0.000193678	0.00189412	-1	0.00348842	0.964845	0.992513	0	-0.283744	0.000162168	0.00456425	-1		Afdn	afadin, adherens junction formation factor [Source:MGI Symbol;Acc:MGI:1314653]
ENSMUSG00000029313	Aff1	0.05903	0.380145	0.577883	0	0.0186523	0.781983	0.900741	0	0.0403777	0.548861	0.873003	0		Aff1	AF4/FMR2 family, member 1 [Source:MGI Symbol;Acc:MGI:1100819]
ENSMUSG00000037138	Aff3	0.639925	0.141205	0.305196	0	0.737181	0.0996044	0.288416	0	-0.0975086	0.838466	0.972111	0		Aff3	AF4/FMR2 family, member 3 [Source:MGI Symbol;Acc:MGI:106927]
ENSMUSG00000049470	Aff4	0.0720355	0.33726	0.535549	0	0.0965203	0.198642	0.433284	0	-0.0244848	0.744541	0.948546	0		Aff4	AF4/FMR2 family, member 4 [Source:MGI Symbol;Acc:MGI:2136171]
ENSMUSG00000038302	Afg1l	0.417224	0.000773549	0.0059113	1	0.378652	0.00250222	0.0272286	1	0.0385597	0.769007	0.954485	0		Afg1l	AFG1 like ATPase [Source:MGI Symbol;Acc:MGI:2148801]
ENSMUSG00000031967	Afg3l1	0.131984	0.0385231	0.121039	0	-0.120954	0.0600385	0.211033	0	0.252937	7.65533e-05	0.00243017	1		Afg3l1	AFG3-like AAA ATPase 1 [Source:MGI Symbol;Acc:MGI:1928277]
ENSMUSG00000024527	Afg3l2	-0.146068	0.0198799	0.0742351	0	-0.150877	0.0167489	0.0932605	0	0.00480952	0.944777	0.99689	0		Afg3l2	AFG3-like AAA ATPase 2 [Source:MGI Symbol;Acc:MGI:1916847]
ENSMUSG00000017718	Afmid	0.0956027	0.640415	0.791506	0	0.0617833	0.78151	0.900633	0	0.0338134	0.868539	0.976839	0		Afmid	arylformamidase [Source:MGI Symbol;Acc:MGI:2448704]
ENSMUSG00000049659	Aftph	-0.104198	0.128087	0.286067	0	-0.200443	0.00365763	0.0348573	-1	0.0962455	0.164669	0.550041	0		Aftph	aftiphilin [Source:MGI Symbol;Acc:MGI:1923012]
ENSMUSG00000031521	Aga	0.470659	1.06e-07	3.03e-06	1	0.326551	0.000237489	0.00498402	1	0.144106	0.101931	0.434476	0		Aga	aspartylglucosaminidase [Source:MGI Symbol;Acc:MGI:104873]
ENSMUSG00000055013	Agap1	0.258725	0.000219201	0.00210205	1	0.0638373	0.364816	0.612418	0	0.194888	0.00537011	0.0694994	0		Agap1	ArfGAP with GTPase domain, ankyrin repeat and PH domain 1 [Source:MGI Symbol;Acc:MGI:2653690]
ENSMUSG00000025422	Agap2	1.24659	1.71e-07	4.54e-06	1	0.571855	0.0194778	0.102974	0	0.674681	0.00362911	0.0529633	0		Agap2	ArfGAP with GTPase domain, ankyrin repeat and PH domain 2 [Source:MGI Symbol;Acc:MGI:3580016]
ENSMUSG00000023353	Agap3	0.130043	0.0605247	0.16766	0	0.057206	0.414065	0.653729	0	0.0728369	0.29321	0.711965	0		Agap3	ArfGAP with GTPase domain, ankyrin repeat and PH domain 3 [Source:MGI Symbol;Acc:MGI:2183446]
ENSMUSG00000038836	Agbl3	-0.0887849	0.425193	0.621284	0	0.0658591	0.559454	0.762121	0	-0.154645	0.163729	0.548886	0		Agbl3	ATP/GTP binding protein-like 3 [Source:MGI Symbol;Acc:MGI:1923473]
ENSMUSG00000029165	Agbl5	0.0385158	0.762249	0.872288	0	0.159292	0.205339	0.441603	0	-0.120778	0.337509	0.749785	0		Agbl5	ATP/GTP binding protein-like 5 [Source:MGI Symbol;Acc:MGI:2441745]
ENSMUSG00000015452	Ager	0.440017	0.0637525	0.174366	0	0.214035	0.415422	0.654983	0	0.225943	0.322835	0.738198	0		Ager	advanced glycosylation end product-specific receptor [Source:MGI Symbol;Acc:MGI:893592]
ENSMUSG00000026159	Agfg1	0.077836	0.233123	0.423857	0	0.0364835	0.578698	0.776827	0	0.0413524	0.527061	0.864803	0		Agfg1	ArfGAP with FG repeats 1 [Source:MGI Symbol;Acc:MGI:1333754]
ENSMUSG00000029722	Agfg2	-0.0926148	0.376086	0.573854	0	-0.114368	0.278511	0.525332	0	0.0217543	0.845607	0.973666	0		Agfg2	ArfGAP with FG repeats 2 [Source:MGI Symbol;Acc:MGI:2443267]
ENSMUSG00000021681	Aggf1	-0.179204	0.0133924	0.0553204	0	-0.0583588	0.42544	0.662632	0	-0.120844	0.0960074	0.421012	0		Aggf1	angiogenic factor with G patch and FHA domains 1 [Source:MGI Symbol;Acc:MGI:1913799]
ENSMUSG00000029916	Agk	-0.0661273	0.434784	0.630043	0	0.114159	0.179498	0.409095	0	-0.180287	0.0324567	0.226601	0		Agk	acylglycerol kinase [Source:MGI Symbol;Acc:MGI:1917173]
ENSMUSG00000033400	Agl	-0.269147	8.41e-06	0.000134361	-1	-0.145146	0.0163842	0.0918781	0	-0.124	0.0411911	0.261641	0		Agl	amylo-1,6-glucosidase, 4-alpha-glucanotransferase [Source:MGI Symbol;Acc:MGI:1924809]
ENSMUSG00000041530	Ago1	-0.127219	0.056606	0.160212	0	-0.0371873	0.580214	0.777654	0	-0.0900315	0.177846	0.571157	0		Ago1	argonaute RISC catalytic subunit 1 [Source:MGI Symbol;Acc:MGI:2446630]
ENSMUSG00000036698	Ago2	-0.0712795	0.352355	0.550984	0	-0.0856194	0.264419	0.511877	0	0.01434	0.852524	0.974703	0		Ago2	argonaute RISC catalytic subunit 2 [Source:MGI Symbol;Acc:MGI:2446632]
ENSMUSG00000028842	Ago3	0.10869	0.215573	0.402738	0	-0.00652948	0.94205	0.984064	0	0.115219	0.188673	0.587241	0		Ago3	argonaute RISC catalytic subunit 3 [Source:MGI Symbol;Acc:MGI:2446634]
ENSMUSG00000042500	Ago4	0.237083	0.15647	0.326192	0	-0.0156488	0.937015	0.982244	0	0.25273	0.127147	0.489212	0		Ago4	argonaute RISC catalytic subunit 4 [Source:MGI Symbol;Acc:MGI:1924100]
ENSMUSG00000034254	Agpat1	-0.214625	0.00245592	0.0148941	-1	-0.138455	0.0512741	0.191431	0	-0.0761696	0.283101	0.700724	0		Agpat1	1-acylglycerol-3-phosphate O-acyltransferase 1 (lysophosphatidic acid acyltransferase, alpha) [Source:MGI Symbol;Acc:MGI:1932075]
ENSMUSG00000026922	Agpat2	0.109122	0.204981	0.388924	0	0.0243618	0.786733	0.903226	0	0.08476	0.326975	0.739744	0		Agpat2	1-acylglycerol-3-phosphate O-acyltransferase 2 (lysophosphatidic acid acyltransferase, beta) [Source:MGI Symbol;Acc:MGI:1914762]
ENSMUSG00000001211	Agpat3	0.0324954	0.675826	0.817276	0	-0.131183	0.0879447	0.267201	0	0.163679	0.0329386	0.228453	0		Agpat3	1-acylglycerol-3-phosphate O-acyltransferase 3 [Source:MGI Symbol;Acc:MGI:1336186]
ENSMUSG00000023827	Agpat4	0.0967083	0.237803	0.4301	0	0.21204	0.0095437	0.0651645	0	-0.115332	0.157321	0.53877	0		Agpat4	1-acylglycerol-3-phosphate O-acyltransferase 4 (lysophosphatidic acid acyltransferase, delta) [Source:MGI Symbol;Acc:MGI:1915512]
ENSMUSG00000031467	Agpat5	-0.264682	0.000409492	0.00352898	-1	-0.141717	0.0592907	0.209666	0	-0.122964	0.102696	0.435956	0		Agpat5	1-acylglycerol-3-phosphate O-acyltransferase 5 (lysophosphatidic acid acyltransferase, epsilon) [Source:MGI Symbol;Acc:MGI:1196345]
ENSMUSG00000042410	Agps	-0.00772382	0.926055	0.967826	0	-0.0200734	0.812255	0.9166	0	0.0123496	0.886174	0.982353	0		Agps	alkylglycerone phosphate synthase [Source:MGI Symbol;Acc:MGI:2443065]
ENSMUSG00000041936	Agrn	0.0838667	0.255924	0.450293	0	0.0328467	0.657752	0.828179	0	0.0510199	0.489114	0.842923	0		Agrn	agrin [Source:MGI Symbol;Acc:MGI:87961]
ENSMUSG00000021557	Agtpbp1	0.364148	2.05e-08	6.96e-07	1	0.210537	0.00138214	0.0178374	1	0.15361	0.0170182	0.154128	0		Agtpbp1	ATP/GTP binding protein 1 [Source:MGI Symbol;Acc:MGI:2159437]
ENSMUSG00000029007	Agtrap	-0.0706489	0.348556	0.547702	0	-0.0193659	0.804419	0.912261	0	-0.0512828	0.496372	0.84685	0		Agtrap	angiotensin II, type I receptor-associated protein [Source:MGI Symbol;Acc:MGI:1339977]
ENSMUSG00000026491	Ahctf1	-0.0940737	0.251663	0.445369	0	-0.138348	0.092776	0.276109	0	0.0442742	0.592648	0.892808	0		Ahctf1	AT hook containing transcription factor 1 [Source:MGI Symbol;Acc:MGI:1915033]
ENSMUSG00000027597	Ahcy	0.198176	0.0152869	0.0611549	0	0.0319842	0.697766	0.849892	0	0.166191	0.0422396	0.265976	0		Ahcy	S-adenosylhomocysteine hydrolase [Source:MGI Symbol;Acc:MGI:87968]
ENSMUSG00000027893	Ahcyl1	-0.189062	0.0171164	0.0665616	0	-0.207196	0.00907059	0.0630605	0	0.0181344	0.820922	0.968535	0		Ahcyl1	S-adenosylhomocysteine hydrolase-like 1 [Source:MGI Symbol;Acc:MGI:2385184]
ENSMUSG00000029772	Ahcyl2	-0.03529	0.68138	0.820472	0	-0.0379748	0.661402	0.83072	0	0.00268501	0.980645	1	0		Ahcyl2	S-adenosylhomocysteine hydrolase-like 2 [Source:MGI Symbol;Acc:MGI:1921590]
ENSMUSG00000037692	Ahdc1	0.197231	0.0340743	0.111001	0	0.219964	0.0182819	0.0988857	0	-0.0227337	0.80912	0.965787	0		Ahdc1	AT hook, DNA binding motif, containing 1 [Source:MGI Symbol;Acc:MGI:2444218]
ENSMUSG00000019986	Ahi1	-0.243549	0.00245717	0.0148951	-1	-0.167678	0.0382545	0.159209	0	-0.0758692	0.348942	0.756917	0		Ahi1	Abelson helper integration site 1 [Source:MGI Symbol;Acc:MGI:87971]
ENSMUSG00000069833	Ahnak	-0.0909039	0.430605	0.626776	0	-0.186481	0.106033	0.299735	0	0.0955769	0.407367	0.798033	0		Ahnak	AHNAK nucleoprotein (desmoyokin) [Source:MGI Symbol;Acc:MGI:1316648]
ENSMUSG00000072812	Ahnak2	0.178424	0.0779245	0.200982	0	0.0639397	0.527757	0.740727	0	0.114485	0.257944	0.675243	0		Ahnak2	AHNAK nucleoprotein 2 [Source:MGI Symbol;Acc:MGI:2144831]
ENSMUSG00000019256	Ahr	0.864356	2.04e-16	2.63e-14	1	0.502187	1.9887e-06	0.000111182	1	0.362166	0.000497213	0.0111461	1		Ahr	aryl-hydrocarbon receptor [Source:MGI Symbol;Acc:MGI:105043]
ENSMUSG00000021575	Ahrr	-0.876347	4.18e-05	0.000519485	-1	-0.910308	2.25085e-05	0.000805231	-1	0.0339778	0.880148	0.980804	0		Ahrr	aryl-hydrocarbon receptor repressor [Source:MGI Symbol;Acc:MGI:1333776]
ENSMUSG00000021037	Ahsa1	-0.149308	0.0380699	0.120159	0	-0.0198516	0.785991	0.902802	0	-0.129456	0.0723258	0.362127	0		Ahsa1	AHA1, activator of heat shock protein ATPase 1 [Source:MGI Symbol;Acc:MGI:2387603]
ENSMUSG00000020288	Ahsa2	-0.148547	0.0256706	0.0900167	0	0.0206156	0.761277	0.887807	0	-0.169162	0.0111191	0.115359	0		Ahsa2	AHA1, activator of heat shock protein ATPase 2 [Source:MGI Symbol;Acc:MGI:1916133]
ENSMUSG00000062753	AI413582	-0.27301	0.0160447	0.0633936	0	-0.153437	0.180133	0.409729	0	-0.11957	0.300232	0.718404	0		AI413582	expressed sequence AI413582 [Source:MGI Symbol;Acc:MGI:2146839]
ENSMUSG00000090086	AI480526	0.0673184	0.671758	0.814728	0	0.0826512	0.608995	0.797271	0	-0.0153341	0.934909	0.995926	0		AI480526	expressed sequence AI480526 [Source:MGI Symbol;Acc:MGI:2140910]
ENSMUSG00000105987	AI506816	0.0793769	0.409485	0.607236	0	-0.217866	0.0236019	0.116691	0	0.297243	0.00201203	0.0342591	1		AI506816	expressed sequence AI506816 [Source:MGI Symbol;Acc:MGI:2140929]
ENSMUSG00000010290	AI597479	-0.0267717	0.752046	0.867905	0	-0.0207399	0.806532	0.913724	0	-0.00603167	0.950287	0.997511	0		AI597479	expressed sequence AI597479 [Source:MGI Symbol;Acc:MGI:2138299]
ENSMUSG00000034382	AI661453	-1.60637	2.08e-12	1.53e-10	-1	-0.228859	0.263398	0.510899	0	-1.37743	3.72976e-09	4.36477e-07	-1		AI661453	expressed sequence AI661453 [Source:MGI Symbol;Acc:MGI:2146908]
ENSMUSG00000047423	AI837181	-0.231428	0.0038005	0.0211776	-1	-0.049906	0.535948	0.746184	0	-0.181521	0.0237662	0.187853	0		AI837181	expressed sequence AI837181 [Source:MGI Symbol;Acc:MGI:2147598]
ENSMUSG00000056383	AI987944	-0.0774477	0.363371	0.562146	0	-0.201311	0.0198337	0.104536	0	0.123866	0.154259	0.53334	0		AI987944	expressed sequence AI987944 [Source:MGI Symbol;Acc:MGI:2142079]
ENSMUSG00000042901	Aida	0.106256	0.230613	0.420843	0	-0.0846388	0.340955	0.588979	0	0.190895	0.0311501	0.22214	0		Aida	axin interactor, dorsalization associated [Source:MGI Symbol;Acc:MGI:1919737]
ENSMUSG00000001864	Aif1l	-0.577451	0.001038	0.00744607	-1	-0.157559	0.369408	0.616454	0	-0.419891	0.0169874	0.154126	0		Aif1l	allograft inflammatory factor 1-like [Source:MGI Symbol;Acc:MGI:1919598]
ENSMUSG00000036932	Aifm1	-0.172074	0.0431398	0.131129	0	-0.184787	0.031236	0.139141	0	0.0127135	0.892967	0.983627	0		Aifm1	apoptosis-inducing factor, mitochondrion-associated 1 [Source:MGI Symbol;Acc:MGI:1349419]
ENSMUSG00000020085	Aifm2	-0.00140718	1	1	0	0.0280499	0.771902	0.894979	0	-0.0294573	0.768841	0.954485	0		Aifm2	apoptosis-inducing factor, mitochondrion-associated 2 [Source:MGI Symbol;Acc:MGI:1918611]
ENSMUSG00000028029	Aimp1	-0.296952	8.41e-05	0.000947673	-1	-0.210139	0.00557203	0.0460744	-1	-0.086812	0.255453	0.672253	0		Aimp1	aminoacyl tRNA synthetase complex-interacting multifunctional protein 1 [Source:MGI Symbol;Acc:MGI:102774]
ENSMUSG00000029610	Aimp2	-0.332902	0.00304454	0.0176203	-1	-0.40931	0.000311339	0.00601298	-1	0.0764135	0.515337	0.857893	0		Aimp2	aminoacyl tRNA synthetase complex-interacting multifunctional protein 2 [Source:MGI Symbol;Acc:MGI:2385237]
ENSMUSG00000024847	Aip	-0.154842	0.0424575	0.129609	0	-0.014406	0.858414	0.940035	0	-0.140436	0.0657348	0.344576	0		Aip	aryl-hydrocarbon receptor-interacting protein [Source:MGI Symbol;Acc:MGI:109622]
ENSMUSG00000078247	Airn	-0.255666	0.141896	0.306074	0	0.126907	0.466338	0.694971	0	-0.382574	0.0277138	0.206418	0		Airn	antisense Igf2r RNA [Source:MGI Symbol;Acc:MGI:1353471]
ENSMUSG00000029419	Ajm1	0.115629	0.622235	0.77936	0	0.294722	0.195862	0.430061	0	-0.179112	0.443889	0.819152	0		Ajm1	apical junction component 1 [Source:MGI Symbol;Acc:MGI:2685842]
ENSMUSG00000022178	Ajuba	-0.0593231	0.528954	0.708814	0	-0.170196	0.0714999	0.235081	0	0.110874	0.240819	0.656153	0		Ajuba	ajuba LIM protein [Source:MGI Symbol;Acc:MGI:1341886]
ENSMUSG00000026817	Ak1	0.0801496	0.257619	0.452069	0	-0.0410239	0.563986	0.76564	0	0.121173	0.0870951	0.400466	0		Ak1	adenylate kinase 1 [Source:MGI Symbol;Acc:MGI:87977]
ENSMUSG00000028792	Ak2	-0.144418	0.0544683	0.156145	0	-0.0895758	0.236565	0.479004	0	-0.0548416	0.466329	0.829624	0		Ak2	adenylate kinase 2 [Source:MGI Symbol;Acc:MGI:87978]
ENSMUSG00000024782	Ak3	-0.0436493	0.531686	0.711163	0	0.148319	0.0317979	0.140514	0	-0.191969	0.00541805	0.0698416	0		Ak3	adenylate kinase 3 [Source:MGI Symbol;Acc:MGI:1860835]
ENSMUSG00000028527	Ak4	0.783459	4.05e-05	0.000505008	1	0.319206	0.114815	0.314579	0	0.464224	0.0130863	0.127799	0		Ak4	adenylate kinase 4 [Source:MGI Symbol;Acc:MGI:87979]
ENSMUSG00000078941	Ak6	-0.0948782	0.437968	0.632546	0	-0.217478	0.0878338	0.266981	0	0.122606	0.355856	0.759509	0		Ak6	adenylate kinase 6 [Source:MGI Symbol;Acc:MGI:5510732]
ENSMUSG00000018428	Akap1	0.0517418	0.451482	0.643083	0	-0.0159479	0.819869	0.921277	0	0.0676898	0.324267	0.739007	0		Akap1	A kinase (PRKA) anchor protein 1 [Source:MGI Symbol;Acc:MGI:104729]
ENSMUSG00000047804	Akap10	-0.00552735	0.94562	0.980115	0	0.0323056	0.654961	0.826648	0	-0.0378331	0.601881	0.895005	0		Akap10	A kinase (PRKA) anchor protein 10 [Source:MGI Symbol;Acc:MGI:1890218]
ENSMUSG00000022016	Akap11	-0.0177607	0.787717	0.887893	0	-0.00966123	0.884524	0.954995	0	-0.00809948	0.902838	0.985167	0		Akap11	A kinase (PRKA) anchor protein 11 [Source:MGI Symbol;Acc:MGI:2684060]
ENSMUSG00000038587	Akap12	0.00665094	0.942615	0.978736	0	-0.135894	0.140979	0.354826	0	0.142545	0.122511	0.477762	0		Akap12	A kinase (PRKA) anchor protein (gravin) 12 [Source:MGI Symbol;Acc:MGI:1932576]
ENSMUSG00000066406	Akap13	0.0518803	0.5226	0.704069	0	-0.0145603	0.859435	0.94078	0	0.0664406	0.413545	0.802463	0		Akap13	A kinase (PRKA) anchor protein 13 [Source:MGI Symbol;Acc:MGI:2676556]
ENSMUSG00000059708	Akap17b	0.160119	0.128812	0.287209	0	0.284583	0.00671504	0.0520873	0	-0.124469	0.236157	0.64962	0		Akap17b	A kinase (PRKA) anchor protein 17B [Source:MGI Symbol;Acc:MGI:2443758]
ENSMUSG00000021057	Akap5	-0.362104	0.178516	0.356027	0	0.31988	0.234178	0.47609	0	-0.681996	0.0105178	0.111418	0		Akap5	A kinase (PRKA) anchor protein 5 [Source:MGI Symbol;Acc:MGI:2685104]
ENSMUSG00000061603	Akap6	-0.62461	2.35e-08	7.86e-07	-1	-0.684123	1.35736e-09	2.49918e-07	-1	0.0595258	0.617552	0.901075	0		Akap6	A kinase (PRKA) anchor protein 6 [Source:MGI Symbol;Acc:MGI:3050566]
ENSMUSG00000039166	Akap7	-0.0625217	0.512141	0.695394	0	-0.126261	0.185175	0.41626	0	0.063741	0.505011	0.852115	0		Akap7	A kinase (PRKA) anchor protein 7 [Source:MGI Symbol;Acc:MGI:1859150]
ENSMUSG00000024045	Akap8	-0.0235317	0.763594	0.872958	0	0.089653	0.249829	0.494701	0	-0.113185	0.145668	0.519291	0		Akap8	A kinase (PRKA) anchor protein 8 [Source:MGI Symbol;Acc:MGI:1928488]
ENSMUSG00000002625	Akap8l	0.103599	0.440766	0.63484	0	0.234027	0.0818367	0.255791	0	-0.130428	0.332753	0.744776	0		Akap8l	A kinase (PRKA) anchor protein 8-like [Source:MGI Symbol;Acc:MGI:1860606]
ENSMUSG00000040407	Akap9	-0.0222143	0.802747	0.897299	0	-0.0921957	0.298687	0.547884	0	0.0699816	0.43029	0.811424	0		Akap9	A kinase (PRKA) anchor protein (yotiao) 9 [Source:MGI Symbol;Acc:MGI:2178217]
ENSMUSG00000031023	Akip1	-1.72318	0.000107097	0.00115901	-1	-0.212925	0.61483	0.800865	0	-1.5099	0.00121978	0.0230113	-1		Akip1	A kinase (PRKA) interacting protein 1 [Source:MGI Symbol;Acc:MGI:3041226]
ENSMUSG00000023075	Akirin1	0.0786179	0.378503	0.576585	0	-0.145184	0.105039	0.298209	0	0.223802	0.0120907	0.122016	0		Akirin1	akirin 1 [Source:MGI Symbol;Acc:MGI:1915300]
ENSMUSG00000028291	Akirin2	-0.0404175	0.541567	0.718912	0	-0.0291185	0.668185	0.833964	0	-0.0112988	0.862367	0.975924	0		Akirin2	akirin 2 [Source:MGI Symbol;Acc:MGI:1889364]
ENSMUSG00000039158	Akna	0.209021	0.0215992	0.0789943	0	0.215266	0.0187202	0.100469	0	-0.00624868	0.953391	0.997818	0		Akna	AT-hook transcription factor [Source:MGI Symbol;Acc:MGI:2140340]
ENSMUSG00000028692	Akr1a1	-0.0301295	0.65311	0.801243	0	-0.0301482	0.653898	0.826606	0	1.87928e-05	1	1	0		Akr1a1	aldo-keto reductase family 1, member A1 (aldehyde reductase) [Source:MGI Symbol;Acc:MGI:1929955]
ENSMUSG00000061758	Akr1b10	0.293413	0.00129832	0.00892853	1	0.138803	0.134728	0.344802	0	0.154609	0.0887486	0.404275	0		Akr1b10	aldo-keto reductase family 1, member B10 (aldose reductase) [Source:MGI Symbol;Acc:MGI:1915111]
ENSMUSG00000001642	Akr1b3	-0.1128	0.203943	0.38786	0	-0.283249	0.00149368	0.0189353	-1	0.17045	0.0563308	0.314165	0		Akr1b3	aldo-keto reductase family 1, member B3 (aldose reductase) [Source:MGI Symbol;Acc:MGI:1353494]
ENSMUSG00000029762	Akr1b8	-0.0941201	0.21226	0.398518	0	-0.220838	0.00383277	0.0359313	-1	0.126718	0.0991005	0.42899	0		Akr1b8	aldo-keto reductase family 1, member B8 [Source:MGI Symbol;Acc:MGI:107673]
ENSMUSG00000045410	Akr1e1	-0.0411712	0.707708	0.838645	0	0.0684616	0.521986	0.736557	0	-0.109633	0.305682	0.723669	0		Akr1e1	aldo-keto reductase family 1, member E1 [Source:MGI Symbol;Acc:MGI:1914758]
ENSMUSG00000028743	Akr7a5	-0.17471	0.0871152	0.21793	0	-0.0148282	0.893543	0.960079	0	-0.159881	0.117422	0.46769	0		Akr7a5	aldo-keto reductase family 7, member A5 (aflatoxin aldehyde reductase) [Source:MGI Symbol;Acc:MGI:107796]
ENSMUSG00000001729	Akt1	-0.0720405	0.338606	0.537092	0	-0.145812	0.0531928	0.195721	0	0.0737718	0.328585	0.741459	0		Akt1	thymoma viral proto-oncogene 1 [Source:MGI Symbol;Acc:MGI:87986]
ENSMUSG00000011096	Akt1s1	0.00879586	0.913686	0.961155	0	-0.0506059	0.519271	0.735188	0	0.0594019	0.448691	0.820841	0		Akt1s1	AKT1 substrate 1 (proline-rich) [Source:MGI Symbol;Acc:MGI:1914855]
ENSMUSG00000004056	Akt2	0.0510623	0.495841	0.681912	0	0.0487442	0.516635	0.733302	0	0.00231803	0.976896	1	0		Akt2	thymoma viral proto-oncogene 2 [Source:MGI Symbol;Acc:MGI:104874]
ENSMUSG00000019699	Akt3	0.0458318	0.580821	0.748484	0	-0.0278895	0.745019	0.878331	0	0.0737213	0.377614	0.776888	0		Akt3	thymoma viral proto-oncogene 3 [Source:MGI Symbol;Acc:MGI:1345147]
ENSMUSG00000031667	Aktip	-0.158013	0.0654288	0.177367	0	-0.159535	0.0641329	0.219809	0	0.00152383	0.991602	1	0		Aktip	thymoma viral proto-oncogene 1 interacting protein [Source:MGI Symbol;Acc:MGI:3693832]
ENSMUSG00000028393	Alad	-0.277489	0.00222224	0.0136507	-1	-0.220553	0.0156553	0.0891136	0	-0.0569314	0.547517	0.871778	0		Alad	aminolevulinate, delta-, dehydratase [Source:MGI Symbol;Acc:MGI:96853]
ENSMUSG00000032786	Alas1	0.102659	0.160452	0.331343	0	-0.00350752	0.968938	0.994726	0	0.106166	0.147831	0.522365	0		Alas1	aminolevulinic acid synthase 1 [Source:MGI Symbol;Acc:MGI:87989]
ENSMUSG00000022636	Alcam	0.550047	7.01e-08	2.1e-06	1	0.133701	0.191361	0.423822	0	0.416345	4.35713e-05	0.00150417	1		Alcam	activated leukocyte cell adhesion molecule [Source:MGI Symbol;Acc:MGI:1313266]
ENSMUSG00000007833	Aldh16a1	-0.149615	0.0605838	0.167763	0	-0.155904	0.0516815	0.192461	0	0.00628967	0.94246	0.99689	0		Aldh16a1	aldehyde dehydrogenase 16 family, member A1 [Source:MGI Symbol;Acc:MGI:1916998]
ENSMUSG00000025007	Aldh18a1	0.160632	0.0214006	0.0785234	0	0.125381	0.072898	0.237866	0	0.0352513	0.614748	0.899681	0		Aldh18a1	aldehyde dehydrogenase 18 family, member A1 [Source:MGI Symbol;Acc:MGI:1888908]
ENSMUSG00000020256	Aldh1l2	0.226627	0.0620803	0.170975	0	0.237551	0.0505724	0.189719	0	-0.0109242	0.928696	0.993305	0		Aldh1l2	aldehyde dehydrogenase 1 family, member L2 [Source:MGI Symbol;Acc:MGI:2444680]
ENSMUSG00000029455	Aldh2	-0.304556	2.29e-05	0.000316686	-1	-0.256091	0.000374753	0.00691997	-1	-0.0484648	0.500564	0.849802	0		Aldh2	aldehyde dehydrogenase 2, mitochondrial [Source:MGI Symbol;Acc:MGI:99600]
ENSMUSG00000010025	Aldh3a2	0.0254055	0.691021	0.827304	0	0.0180224	0.778621	0.898901	0	0.00738301	0.911384	0.98809	0		Aldh3a2	aldehyde dehydrogenase family 3, subfamily A2 [Source:MGI Symbol;Acc:MGI:1353452]
ENSMUSG00000028737	Aldh4a1	-0.0199115	0.831856	0.91372	0	0.0636065	0.486713	0.709267	0	-0.0835187	0.355215	0.759159	0		Aldh4a1	aldehyde dehydrogenase 4 family, member A1 [Source:MGI Symbol;Acc:MGI:2443883]
ENSMUSG00000035936	Aldh5a1	-0.119127	0.280653	0.478165	0	0.0425681	0.694718	0.848809	0	-0.161696	0.136402	0.50465	0		Aldh5a1	aldhehyde dehydrogenase family 5, subfamily A1 [Source:MGI Symbol;Acc:MGI:2441982]
ENSMUSG00000021238	Aldh6a1	0.177891	0.207179	0.391752	0	0.244483	0.0835057	0.258898	0	-0.0665938	0.639806	0.910687	0		Aldh6a1	aldehyde dehydrogenase family 6, subfamily A1 [Source:MGI Symbol;Acc:MGI:1915077]
ENSMUSG00000053644	Aldh7a1	-0.249093	0.000239459	0.00224639	-1	0.146839	0.0287541	0.132504	0	-0.395933	4.46273e-09	5.13548e-07	-1		Aldh7a1	aldehyde dehydrogenase family 7, member A1 [Source:MGI Symbol;Acc:MGI:108186]
ENSMUSG00000026687	Aldh9a1	-0.0177819	0.820113	0.907374	0	0.0108486	0.887495	0.95671	0	-0.0286306	0.708019	0.93682	0		Aldh9a1	aldehyde dehydrogenase 9, subfamily A1 [Source:MGI Symbol;Acc:MGI:1861622]
ENSMUSG00000030695	Aldoa	0.0340235	0.66503	0.810401	0	-0.0518407	0.508964	0.727265	0	0.0858643	0.273872	0.692429	0		Aldoa	aldolase A, fructose-bisphosphate [Source:MGI Symbol;Acc:MGI:87994]
ENSMUSG00000039427	Alg1	-0.32109	3.2e-05	0.000413676	-1	-0.0823716	0.283674	0.530479	0	-0.238717	0.00216999	0.0364986	-1		Alg1	asparagine-linked glycosylation 1 (beta-1,4-mannosyltransferase) [Source:MGI Symbol;Acc:MGI:2384774]
ENSMUSG00000075470	Alg10b	-0.00584221	0.931581	0.971176	0	-0.0469142	0.490168	0.711762	0	0.041072	0.546021	0.87143	0		Alg10b	asparagine-linked glycosylation 10B (alpha-1,2-glucosyltransferase) [Source:MGI Symbol;Acc:MGI:2146159]
ENSMUSG00000063362	Alg11	0.136855	0.110539	0.257932	0	0.0953849	0.268958	0.516915	0	0.0414697	0.629137	0.905637	0		Alg11	asparagine-linked glycosylation 11 (alpha-1,2-mannosyltransferase) [Source:MGI Symbol;Acc:MGI:2142632]
ENSMUSG00000035845	Alg12	-0.0682408	0.426369	0.622395	0	-0.121725	0.15715	0.378938	0	0.0534857	0.536859	0.868335	0		Alg12	asparagine-linked glycosylation 12 (alpha-1,6-mannosyltransferase) [Source:MGI Symbol;Acc:MGI:2385025]
ENSMUSG00000041718	Alg13	-0.127086	0.230065	0.420143	0	-0.0869152	0.412654	0.652582	0	-0.0401697	0.712494	0.937908	0		Alg13	asparagine-linked glycosylation 13 [Source:MGI Symbol;Acc:MGI:1914824]
ENSMUSG00000039887	Alg14	0.128415	0.175482	0.352287	0	0.07943	0.406641	0.648045	0	0.0489834	0.612687	0.899337	0		Alg14	asparagine-linked glycosylation 14 [Source:MGI Symbol;Acc:MGI:1914039]
ENSMUSG00000039740	Alg2	0.12372	0.1643	0.336721	0	0.163785	0.0660204	0.223669	0	-0.0400653	0.654086	0.915553	0		Alg2	asparagine-linked glycosylation 2 (alpha-1,3-mannosyltransferase) [Source:MGI Symbol;Acc:MGI:1914731]
ENSMUSG00000033809	Alg3	-0.214967	0.0664597	0.179352	0	-0.112943	0.345694	0.593208	0	-0.102021	0.395938	0.789795	0		Alg3	asparagine-linked glycosylation 3 (alpha-1,3-mannosyltransferase) [Source:MGI Symbol;Acc:MGI:1098592]
ENSMUSG00000036632	Alg5	-0.303234	5.23e-05	0.000630798	-1	-0.300424	7.00271e-05	0.0019263	-1	-0.00280724	0.970629	1	0		Alg5	asparagine-linked glycosylation 5 (dolichyl-phosphate beta-glucosyltransferase) [Source:MGI Symbol;Acc:MGI:1913498]
ENSMUSG00000073792	Alg6	-0.117862	0.266265	0.461684	0	-0.128371	0.226976	0.468214	0	0.0105115	0.926758	0.992741	0		Alg6	asparagine-linked glycosylation 6 (alpha-1,3,-glucosyltransferase) [Source:MGI Symbol;Acc:MGI:2444031]
ENSMUSG00000035704	Alg8	-0.0419179	0.728583	0.852947	0	-0.225941	0.0643691	0.220127	0	0.184025	0.133406	0.498179	0		Alg8	asparagine-linked glycosylation 8 (alpha-1,3-glucosyltransferase) [Source:MGI Symbol;Acc:MGI:2141959]
ENSMUSG00000032059	Alg9	0.304624	3.31e-05	0.000424331	1	0.126273	0.0910153	0.273165	0	0.178349	0.0147289	0.139404	0		Alg9	asparagine-linked glycosylation 9 (alpha 1,2 mannosyltransferase) [Source:MGI Symbol;Acc:MGI:1924753]
ENSMUSG00000079036	Alkbh1	0.107775	0.26004	0.454658	0	0.145388	0.129716	0.33708	0	-0.0376137	0.697727	0.932492	0		Alkbh1	alkB homolog 1, histone H2A dioxygenase [Source:MGI Symbol;Acc:MGI:2384034]
ENSMUSG00000044339	Alkbh2	-0.256534	0.153585	0.321927	0	-0.350221	0.0577041	0.205901	0	0.0937185	0.642902	0.911364	0		Alkbh2	alkB homolog 2, alpha-ketoglutarate-dependent dioxygenase [Source:MGI Symbol;Acc:MGI:2141032]
ENSMUSG00000040174	Alkbh3	0.130719	0.132015	0.29196	0	0.0974767	0.272091	0.51961	0	0.0332401	0.700005	0.933021	0		Alkbh3	alkB homolog 3, alpha-ketoglutarate-dependent dioxygenase [Source:MGI Symbol;Acc:MGI:1916363]
ENSMUSG00000039754	Alkbh4	0.062197	0.659186	0.806247	0	-0.0422685	0.779685	0.899471	0	0.104466	0.45874	0.824699	0		Alkbh4	alkB homolog 4, lysine demethylase [Source:MGI Symbol;Acc:MGI:1919291]
ENSMUSG00000042650	Alkbh5	0.125625	0.0777795	0.200796	0	0.0933014	0.190811	0.423154	0	0.0323237	0.650537	0.91372	0		Alkbh5	alkB homolog 5, RNA demethylase [Source:MGI Symbol;Acc:MGI:2144489]
ENSMUSG00000042831	Alkbh6	0.00732496	0.96687	0.989881	0	0.0624036	0.627545	0.809886	0	-0.0550804	0.665492	0.920416	0		Alkbh6	alkB homolog 6 [Source:MGI Symbol;Acc:MGI:2142037]
ENSMUSG00000002661	Alkbh7	-0.362055	0.00449029	0.0241929	-1	-0.204128	0.108861	0.304942	0	-0.15792	0.227891	0.639147	0		Alkbh7	alkB homolog 7 [Source:MGI Symbol;Acc:MGI:1913650]
ENSMUSG00000025899	Alkbh8	0.0648968	0.364695	0.563353	0	0.0335014	0.642179	0.818937	0	0.0313952	0.66369	0.91928	0		Alkbh8	alkB homolog 8, tRNA methyltransferase [Source:MGI Symbol;Acc:MGI:1914917]
ENSMUSG00000063810	Alms1	-0.135245	0.0584578	0.163874	0	-0.0500811	0.486195	0.708887	0	-0.0851637	0.234286	0.647262	0		Alms1	ALMS1, centrosome and basal body associated [Source:MGI Symbol;Acc:MGI:1934606]
ENSMUSG00000028028	Alpk1	0.493235	1.3e-05	0.000196785	1	0.459585	5.6416e-05	0.00161294	1	0.0336418	0.761274	0.953768	0		Alpk1	alpha-kinase 1 [Source:MGI Symbol;Acc:MGI:1918731]
ENSMUSG00000026024	Als2	-0.0855567	0.297796	0.498217	0	-0.0311663	0.71155	0.858523	0	-0.0543902	0.507454	0.85308	0		Als2	alsin Rho guanine nucleotide exchange factor [Source:MGI Symbol;Acc:MGI:1921268]
ENSMUSG00000044037	Als2cl	0.540235	1.67e-05	0.000240347	1	0.442424	0.000440946	0.00774436	1	0.0978076	0.432645	0.812745	0		Als2cl	ALS2 C-terminal like [Source:MGI Symbol;Acc:MGI:2447532]
ENSMUSG00000025134	Alyref	-0.445492	8.48e-05	0.000953482	-1	-0.428765	0.000160857	0.00375215	-1	-0.0167252	0.882931	0.981832	0		Alyref	Aly/REF export factor [Source:MGI Symbol;Acc:MGI:1341044]
ENSMUSG00000060244	Alyref2	-0.349723	0.104987	0.248973	0	-0.324091	0.131916	0.340229	0	-0.0255956	0.933978	0.995581	0		Alyref2	Aly/REF export factor 2 [Source:MGI Symbol;Acc:MGI:1913144]
ENSMUSG00000022244	Amacr	-0.0117362	0.923011	0.965741	0	-0.028113	0.805271	0.912857	0	0.0163772	0.888203	0.982788	0		Amacr	alpha-methylacyl-CoA racemase [Source:MGI Symbol;Acc:MGI:1098273]
ENSMUSG00000040506	Ambra1	0.179699	0.00776969	0.0364565	1	0.178566	0.00841239	0.0600035	0	0.0011325	0.989311	1	0		Ambra1	autophagy/beclin 1 regulator 1 [Source:MGI Symbol;Acc:MGI:2443564]
ENSMUSG00000075232	Amd1	-0.280427	0.00772459	0.0362936	-1	-0.374144	0.000401232	0.0072521	-1	0.0937184	0.37887	0.777456	0		Amd1	S-adenosylmethionine decarboxylase 1 [Source:MGI Symbol;Acc:MGI:88004]
ENSMUSG00000036820	Amdhd2	-0.149183	0.0766799	0.199041	0	0.145739	0.0812716	0.255103	0	-0.294922	0.000430758	0.00996372	-1		Amdhd2	amidohydrolase domain containing 2 [Source:MGI Symbol;Acc:MGI:2443978]
ENSMUSG00000050332	Amer1	0.0799699	0.365663	0.563786	0	0.285128	0.00120426	0.0161139	1	-0.20516	0.0194502	0.166473	0		Amer1	APC membrane recruitment 1 [Source:MGI Symbol;Acc:MGI:1919595]
ENSMUSG00000031751	Amfr	0.18324	0.0104871	0.045988	1	-0.0205457	0.775768	0.897488	0	0.203786	0.00444945	0.0610153	0		Amfr	autocrine motility factor receptor [Source:MGI Symbol;Acc:MGI:1345634]
ENSMUSG00000035262	Amh	-0.212787	0.279431	0.476906	0	-0.323796	0.0995796	0.288416	0	0.111027	0.590651	0.891983	0		Amh	anti-Mullerian hormone [Source:MGI Symbol;Acc:MGI:88006]
ENSMUSG00000050947	Amigo1	0.284977	0.0725219	0.19119	0	0.00131494	1	1	0	0.283657	0.0763839	0.373093	0		Amigo1	adhesion molecule with Ig like domain 1 [Source:MGI Symbol;Acc:MGI:2653612]
ENSMUSG00000048218	Amigo2	0.170511	0.0794185	0.203741	0	0.277508	0.00435665	0.0392952	1	-0.106999	0.271343	0.689797	0		Amigo2	adhesion molecule with Ig like domain 2 [Source:MGI Symbol;Acc:MGI:2145995]
ENSMUSG00000032593	Amigo3	0.454915	0.00630336	0.031333	1	0.385074	0.0252535	0.122305	0	0.0698084	0.650941	0.913881	0		Amigo3	adhesion molecule with Ig like domain 3 [Source:MGI Symbol;Acc:MGI:2444854]
ENSMUSG00000042225	Ammecr1	0.24207	0.00547978	0.0280989	1	0.25685	0.00328251	0.0323495	1	-0.0147807	0.868913	0.976909	0		Ammecr1	Alport syndrome, mental retardation, midface hypoplasia and elliptocytosis chromosomal region gene 1 [Source:MGI Symbol;Acc:MGI:1860206]
ENSMUSG00000041915	Ammecr1l	-0.0299807	0.640512	0.791506	0	0.0578032	0.363487	0.611227	0	-0.0877841	0.167121	0.554088	0		Ammecr1l	AMME chromosomal region gene 1-like [Source:MGI Symbol;Acc:MGI:2442711]
ENSMUSG00000068250	Amn1	0.0331097	0.780953	0.883587	0	0.0907744	0.447544	0.679706	0	-0.0576652	0.631898	0.906767	0		Amn1	antagonist of mitotic exit network 1 [Source:MGI Symbol;Acc:MGI:2442933]
ENSMUSG00000041688	Amot	-0.095366	0.147265	0.313583	0	0.0921206	0.161377	0.384344	0	-0.187487	0.00436191	0.0601609	0		Amot	angiomotin [Source:MGI Symbol;Acc:MGI:108440]
ENSMUSG00000013076	Amotl1	0.0157514	0.828226	0.911226	0	0.0180804	0.803396	0.911593	0	-0.00232904	0.97509	1	0		Amotl1	angiomotin-like 1 [Source:MGI Symbol;Acc:MGI:1922973]
ENSMUSG00000032531	Amotl2	0.114591	0.208471	0.393114	0	0.0754296	0.40784	0.648459	0	0.0391618	0.667469	0.920548	0		Amotl2	angiomotin-like 2 [Source:MGI Symbol;Acc:MGI:1929286]
ENSMUSG00000027889	Ampd2	-0.164456	0.0248395	0.0877485	0	-0.148346	0.0435234	0.173153	0	-0.0161098	0.82993	0.970572	0		Ampd2	adenosine monophosphate deaminase 2 [Source:MGI Symbol;Acc:MGI:88016]
ENSMUSG00000005686	Ampd3	0.299598	0.00486234	0.0256257	1	0.297234	0.00570899	0.0467035	1	0.00235547	0.985889	1	0		Ampd3	adenosine monophosphate deaminase 3 [Source:MGI Symbol;Acc:MGI:1096344]
ENSMUSG00000032607	Amt	0.0184069	0.948159	0.981053	0	0.433112	0.0231313	0.115065	0	-0.41473	0.0313161	0.222654	0		Amt	aminomethyltransferase [Source:MGI Symbol;Acc:MGI:3646700]
ENSMUSG00000050022	Amz1	0.35003	0.146621	0.312742	0	0.0787663	0.78341	0.901509	0	0.271235	0.260488	0.677415	0		Amz1	archaelysin family metallopeptidase 1 [Source:MGI Symbol;Acc:MGI:2442258]
ENSMUSG00000020610	Amz2	0.0100716	0.916517	0.962426	0	0.0889413	0.360502	0.608429	0	-0.0788701	0.419855	0.806031	0		Amz2	archaelysin family metallopeptidase 2 [Source:MGI Symbol;Acc:MGI:104837]
ENSMUSG00000014355	Anapc1	0.102781	0.111699	0.259671	0	0.028561	0.659571	0.829812	0	0.07422	0.250799	0.668201	0		Anapc1	anaphase promoting complex subunit 1 [Source:MGI Symbol;Acc:MGI:103097]
ENSMUSG00000036977	Anapc10	-0.228401	0.0383215	0.120598	0	-0.182268	0.0983288	0.286055	0	-0.0461292	0.691377	0.930348	0		Anapc10	anaphase promoting complex subunit 10 [Source:MGI Symbol;Acc:MGI:1916249]
ENSMUSG00000025135	Anapc11	-0.200519	0.00643142	0.0317637	-1	-0.172874	0.0191184	0.101663	0	-0.0276438	0.716848	0.938378	0		Anapc11	anaphase promoting complex subunit 11 [Source:MGI Symbol;Acc:MGI:1913406]
ENSMUSG00000035048	Anapc13	-0.23854	0.0599199	0.166554	0	-0.320338	0.0132918	0.080609	0	0.0818048	0.539223	0.868922	0		Anapc13	anaphase promoting complex subunit 13 [Source:MGI Symbol;Acc:MGI:1916260]
ENSMUSG00000030649	Anapc15	-0.21139	0.132306	0.29231	0	-0.367694	0.00960615	0.0654745	0	0.156311	0.277658	0.695858	0		Anapc15	anaphase promoting complex C subunit 15 [Source:MGI Symbol;Acc:MGI:1922680]
ENSMUSG00000020107	Anapc16	0.146453	0.068579	0.183564	0	0.0531735	0.515932	0.732973	0	0.0932786	0.245639	0.661886	0		Anapc16	anaphase promoting complex subunit 16 [Source:MGI Symbol;Acc:MGI:1289325]
ENSMUSG00000026965	Anapc2	0.100575	0.140718	0.304478	0	0.150141	0.0279681	0.130429	0	-0.0495657	0.467722	0.830264	0		Anapc2	anaphase promoting complex subunit 2 [Source:MGI Symbol;Acc:MGI:2139135]
ENSMUSG00000029176	Anapc4	0.0699775	0.278729	0.476122	0	0.030953	0.633106	0.813261	0	0.0390245	0.547132	0.871733	0		Anapc4	anaphase promoting complex subunit 4 [Source:MGI Symbol;Acc:MGI:1098673]
ENSMUSG00000029472	Anapc5	0.035787	0.59318	0.757815	0	-0.0383738	0.566847	0.767996	0	0.0741608	0.267804	0.686409	0		Anapc5	anaphase-promoting complex subunit 5 [Source:MGI Symbol;Acc:MGI:1929722]
ENSMUSG00000029466	Anapc7	0.0297428	0.675972	0.817382	0	0.0785155	0.265696	0.513628	0	-0.0487731	0.48783	0.842855	0		Anapc7	anaphase promoting complex subunit 7 [Source:MGI Symbol;Acc:MGI:1929711]
ENSMUSG00000021257	Angel1	-0.219695	0.166695	0.339883	0	-0.169941	0.280135	0.526785	0	-0.0497443	0.79455	0.960345	0		Angel1	angel homolog 1 [Source:MGI Symbol;Acc:MGI:1915987]
ENSMUSG00000026634	Angel2	0.0395159	0.563538	0.736403	0	0.0838287	0.222575	0.462534	0	-0.0443132	0.52131	0.861563	0		Angel2	angel homolog 2 [Source:MGI Symbol;Acc:MGI:1196310]
ENSMUSG00000022309	Angpt1	1.08393	3.16e-05	0.000410499	1	1.38447	1.00698e-07	9.45941e-06	1	-0.300595	0.231229	0.64349	0		Angpt1	angiopoietin 1 [Source:MGI Symbol;Acc:MGI:108448]
ENSMUSG00000031465	Angpt2	-0.364858	0.163385	0.335592	0	0.107595	0.720593	0.863979	0	-0.472451	0.0674215	0.349614	0		Angpt2	angiopoietin 2 [Source:MGI Symbol;Acc:MGI:1202890]
ENSMUSG00000004105	Angptl2	0.205458	0.0117507	0.0500799	0	-0.24943	0.00232585	0.0259519	-1	0.454889	2.69282e-08	2.46259e-06	1		Angptl2	angiopoietin-like 2 [Source:MGI Symbol;Acc:MGI:1347002]
ENSMUSG00000002289	Angptl4	-0.210049	0.363406	0.562146	0	-0.390578	0.0841189	0.259923	0	0.180594	0.428981	0.81058	0		Angptl4	angiopoietin-like 4 [Source:MGI Symbol;Acc:MGI:1888999]
ENSMUSG00000038742	Angptl6	-0.277334	0.182672	0.361237	0	0.185977	0.363021	0.611053	0	-0.463316	0.0237946	0.187867	0		Angptl6	angiopoietin-like 6 [Source:MGI Symbol;Acc:MGI:1917976]
ENSMUSG00000022265	Ank	0.275787	5.08e-05	0.000617032	1	-0.177391	0.00925641	0.064071	0	0.453178	3.01498e-11	5.47813e-09	1		Ank	progressive ankylosis [Source:MGI Symbol;Acc:MGI:3045421]
ENSMUSG00000031543	Ank1	-0.250531	0.170384	0.345238	0	-0.686091	0.000248789	0.005143	-1	0.43559	0.0225148	0.181923	0		Ank1	ankyrin 1, erythroid [Source:MGI Symbol;Acc:MGI:88024]
ENSMUSG00000032826	Ank2	-0.110648	0.204583	0.388482	0	-0.0366856	0.675423	0.838411	0	-0.0739621	0.397166	0.790155	0		Ank2	ankyrin 2, brain [Source:MGI Symbol;Acc:MGI:88025]
ENSMUSG00000069601	Ank3	0.377055	6.32e-06	0.000105011	1	0.223989	0.00745763	0.0554287	0	0.153066	0.0661269	0.345496	0		Ank3	ankyrin 3, epithelial [Source:MGI Symbol;Acc:MGI:88026]
ENSMUSG00000020790	Ankfy1	0.104746	0.124187	0.280303	0	0.0659905	0.333612	0.581767	0	0.0387556	0.570032	0.881762	0		Ankfy1	ankyrin repeat and FYVE domain containing 1 [Source:MGI Symbol;Acc:MGI:1337008]
ENSMUSG00000024483	Ankhd1	-0.154603	0.0169739	0.0661566	0	-0.0499148	0.442643	0.675783	0	-0.104688	0.106712	0.444925	0		Ankhd1	ankyrin repeat and KH domain containing 1 [Source:MGI Symbol;Acc:MGI:1921733]
ENSMUSG00000040351	Ankib1	0.225305	0.000383463	0.00334822	1	0.136736	0.0316914	0.14031	0	0.088568	0.163094	0.547174	0		Ankib1	ankyrin repeat and IBR domain containing 1 [Source:MGI Symbol;Acc:MGI:1918047]
ENSMUSG00000046295	Ankle1	-0.601118	0.000562666	0.00459483	-1	-0.712084	5.16508e-05	0.00149527	-1	0.110985	0.546063	0.87143	0		Ankle1	ankyrin repeat and LEM domain containing 1 [Source:MGI Symbol;Acc:MGI:1918775]
ENSMUSG00000029501	Ankle2	0.087125	0.199988	0.382605	0	0.0534319	0.43465	0.669726	0	0.0336929	0.621218	0.902514	0		Ankle2	ankyrin repeat and LEM domain containing 2 [Source:MGI Symbol;Acc:MGI:1261856]
ENSMUSG00000036188	Ankmy2	0.170831	0.0250937	0.0884429	0	0.176902	0.0210624	0.108851	0	-0.0060723	0.943894	0.99689	0		Ankmy2	ankyrin repeat and MYND domain containing 2 [Source:MGI Symbol;Acc:MGI:2144755]
ENSMUSG00000021661	Ankra2	0.00639727	0.94562	0.980115	0	0.167989	0.0679586	0.227986	0	-0.161593	0.0792436	0.380485	0		Ankra2	ankyrin repeat, family A (RFXANK-like), 2 [Source:MGI Symbol;Acc:MGI:1915808]
ENSMUSG00000031508	Ankrd10	0.118676	0.155107	0.324417	0	0.0510992	0.544837	0.752027	0	0.0675763	0.41678	0.805432	0		Ankrd10	ankyrin repeat domain 10 [Source:MGI Symbol;Acc:MGI:1921840]
ENSMUSG00000035569	Ankrd11	-0.0409456	0.611288	0.771175	0	-0.0766306	0.341369	0.589098	0	0.0356851	0.65779	0.917239	0		Ankrd11	ankyrin repeat domain 11 [Source:MGI Symbol;Acc:MGI:1924337]
ENSMUSG00000034647	Ankrd12	-0.13677	0.105471	0.249478	0	0.0499658	0.55287	0.757624	0	-0.186736	0.0267828	0.202101	0		Ankrd12	ankyrin repeat domain 12 [Source:MGI Symbol;Acc:MGI:1914357]
ENSMUSG00000041870	Ankrd13a	-0.00196412	0.975125	0.993947	0	-0.0554455	0.394778	0.637527	0	0.0534815	0.413051	0.802339	0		Ankrd13a	ankyrin repeat domain 13a [Source:MGI Symbol;Acc:MGI:1915670]
ENSMUSG00000037907	Ankrd13b	-0.163357	0.0128569	0.0535731	0	-0.110989	0.0918839	0.274637	0	-0.0523682	0.43096	0.812218	0		Ankrd13b	ankyrin repeat domain 13b [Source:MGI Symbol;Acc:MGI:2144501]
ENSMUSG00000039988	Ankrd13c	0.060399	0.434312	0.629723	0	-0.124056	0.108514	0.30463	0	0.184455	0.0167507	0.153235	0		Ankrd13c	ankyrin repeat domain 13c [Source:MGI Symbol;Acc:MGI:2139746]
ENSMUSG00000005986	Ankrd13d	-0.244853	0.0490997	0.14456	0	0.131758	0.278973	0.525415	0	-0.376612	0.00221439	0.0370201	-1		Ankrd13d	ankyrin repeat domain 13 family, member D [Source:MGI Symbol;Acc:MGI:1915673]
ENSMUSG00000047909	Ankrd16	0.0433102	0.7467	0.865341	0	0.205973	0.122306	0.325633	0	-0.162664	0.222325	0.631835	0		Ankrd16	ankyrin repeat domain 16 [Source:MGI Symbol;Acc:MGI:2444796]
ENSMUSG00000055204	Ankrd17	0.233645	0.0107939	0.0470495	1	0.128125	0.162258	0.385648	0	0.105521	0.249334	0.666812	0		Ankrd17	ankyrin repeat domain 17 [Source:MGI Symbol;Acc:MGI:1932101]
ENSMUSG00000067653	Ankrd23	0.14319	0.684528	0.823157	0	0.0667874	0.886876	0.956189	0	0.0763782	0.839804	0.972111	0		Ankrd23	ankyrin repeat domain 23 [Source:MGI Symbol;Acc:MGI:1925571]
ENSMUSG00000054708	Ankrd24	0.112843	0.401207	0.599336	0	0.174355	0.197781	0.432076	0	-0.0615143	0.65775	0.917239	0		Ankrd24	ankyrin repeat domain 24 [Source:MGI Symbol;Acc:MGI:1890394]
ENSMUSG00000007827	Ankrd26	-0.214929	0.0228147	0.082258	0	-0.2089	0.0278547	0.13008	0	-0.00602669	0.950341	0.997511	0		Ankrd26	ankyrin repeat domain 26 [Source:MGI Symbol;Acc:MGI:1917887]
ENSMUSG00000034867	Ankrd27	0.0891228	0.166133	0.339167	0	0.00997322	0.881725	0.953408	0	0.0791495	0.219349	0.62764	0		Ankrd27	ankyrin repeat domain 27 (VPS9 domain) [Source:MGI Symbol;Acc:MGI:2444103]
ENSMUSG00000014496	Ankrd28	0.46779	2.09e-12	1.53e-10	1	0.0283992	0.675247	0.838382	0	0.43939	4.06866e-11	7.20309e-09	1		Ankrd28	ankyrin repeat domain 28 [Source:MGI Symbol;Acc:MGI:2145661]
ENSMUSG00000022237	Ankrd33b	-0.063028	0.611746	0.771541	0	-0.525786	3.74217e-05	0.001183	-1	0.462776	0.000283242	0.00717667	1		Ankrd33b	ankyrin repeat domain 33B [Source:MGI Symbol;Acc:MGI:1917904]
ENSMUSG00000049097	Ankrd34a	0.162026	0.372332	0.570268	0	0.00518826	1	1	0	0.156835	0.368945	0.770246	0		Ankrd34a	ankyrin repeat domain 34A [Source:MGI Symbol;Acc:MGI:3617846]
ENSMUSG00000050914	Ankrd37	-0.225779	0.289393	0.488715	0	-0.255306	0.236987	0.479319	0	0.0295579	0.962366	1	0		Ankrd37	ankyrin repeat domain 37 [Source:MGI Symbol;Acc:MGI:3603344]
ENSMUSG00000079610	Ankrd39	0.105734	0.53109	0.710638	0	0.0653864	0.712482	0.859007	0	0.0403445	0.801148	0.962662	0		Ankrd39	ankyrin repeat domain 39 [Source:MGI Symbol;Acc:MGI:1914816]
ENSMUSG00000020864	Ankrd40	0.111682	0.0941695	0.230157	0	0.0420429	0.531	0.742972	0	0.0696393	0.298212	0.716278	0		Ankrd40	ankyrin repeat domain 40 [Source:MGI Symbol;Acc:MGI:1918702]
ENSMUSG00000041343	Ankrd42	-0.11695	0.344122	0.542719	0	-0.0817332	0.515735	0.732864	0	-0.0352142	0.783218	0.958475	0		Ankrd42	ankyrin repeat domain 42 [Source:MGI Symbol;Acc:MGI:1921095]
ENSMUSG00000052331	Ankrd44	0.0865469	0.410091	0.607635	0	0.252974	0.0159908	0.0904246	0	-0.166428	0.112718	0.456708	0		Ankrd44	ankyrin repeat domain 44 [Source:MGI Symbol;Acc:MGI:3045243]
ENSMUSG00000048307	Ankrd46	0.0247057	0.727225	0.852339	0	0.00372069	0.958859	0.990938	0	0.0209849	0.768993	0.954485	0		Ankrd46	ankyrin repeat domain 46 [Source:MGI Symbol;Acc:MGI:1916089]
ENSMUSG00000031931	Ankrd49	-0.0923381	0.311332	0.511382	0	-0.00254309	0.984451	1	0	-0.0897947	0.327135	0.73975	0		Ankrd49	ankyrin repeat domain 49 [Source:MGI Symbol;Acc:MGI:1930842]
ENSMUSG00000044864	Ankrd50	-0.0258658	0.76687	0.875327	0	-0.172114	0.0492193	0.186979	0	0.146248	0.0948203	0.418223	0		Ankrd50	ankyrin repeat domain 50 [Source:MGI Symbol;Acc:MGI:2139777]
ENSMUSG00000014498	Ankrd52	-0.0087315	0.902226	0.955479	0	-0.0414113	0.560659	0.762997	0	0.0326798	0.646727	0.911919	0		Ankrd52	ankyrin repeat domain 52 [Source:MGI Symbol;Acc:MGI:2444029]
ENSMUSG00000033055	Ankrd54	-0.0954933	0.253031	0.447132	0	-0.0459599	0.584827	0.78141	0	-0.0495328	0.560446	0.876764	0		Ankrd54	ankyrin repeat domain 54 [Source:MGI Symbol;Acc:MGI:2444209]
ENSMUSG00000040183	Ankrd6	0.788106	0.000820418	0.00618008	1	-0.105967	0.708871	0.856788	0	0.894063	0.000162289	0.00456425	1		Ankrd6	ankyrin repeat domain 6 [Source:MGI Symbol;Acc:MGI:2154278]
ENSMUSG00000037904	Ankrd9	-0.212842	0.158204	0.328517	0	-0.422867	0.00599714	0.0483171	-1	0.210046	0.1855	0.584032	0		Ankrd9	ankyrin repeat domain 9 [Source:MGI Symbol;Acc:MGI:1921501]
ENSMUSG00000024219	Anks1	-0.15341	0.0372353	0.118013	0	0.106587	0.145649	0.362193	0	-0.259997	0.000391491	0.00930483	-1		Anks1	ankyrin repeat and SAM domain containing 1 [Source:MGI Symbol;Acc:MGI:2446180]
ENSMUSG00000022515	Anks3	-0.0996467	0.267459	0.463114	0	0.0715583	0.427768	0.66446	0	-0.171205	0.0560032	0.313731	0		Anks3	ankyrin repeat and sterile alpha motif domain containing 3 [Source:MGI Symbol;Acc:MGI:1919865]
ENSMUSG00000066191	Anks6	0.0972284	0.333732	0.532704	0	0.162453	0.109971	0.30629	0	-0.065227	0.529438	0.865721	0		Anks6	ankyrin repeat and sterile alpha motif domain containing 6 [Source:MGI Symbol;Acc:MGI:1922941]
ENSMUSG00000026199	Ankzf1	-0.0220019	0.838512	0.918241	0	0.112082	0.266892	0.51452	0	-0.134085	0.184697	0.582585	0		Ankzf1	ankyrin repeat and zinc finger domain containing 1 [Source:MGI Symbol;Acc:MGI:1098746]
ENSMUSG00000036777	Anln	-0.141976	0.445405	0.638228	0	-0.398909	0.0323762	0.142301	0	0.256933	0.167987	0.556003	0		Anln	anillin, actin binding protein [Source:MGI Symbol;Acc:MGI:1920174]
ENSMUSG00000031075	Ano1	0.0354178	0.881905	0.944561	0	0.084255	0.693865	0.848453	0	-0.0488403	0.815154	0.966801	0		Ano1	anoctamin 1, calcium activated chloride channel [Source:MGI Symbol;Acc:MGI:2142149]
ENSMUSG00000037949	Ano10	0.123584	0.110243	0.257619	0	0.0871383	0.261796	0.508814	0	0.0364457	0.639582	0.910687	0		Ano10	anoctamin 10 [Source:MGI Symbol;Acc:MGI:2143103]
ENSMUSG00000074968	Ano3	1.20997	1.68e-09	7.16e-08	1	-0.0276951	0.895016	0.960765	0	1.23766	7.45016e-10	1.06061e-07	1		Ano3	anoctamin 3 [Source:MGI Symbol;Acc:MGI:3613666]
ENSMUSG00000064210	Ano6	-0.190768	0.00624686	0.0311217	-1	-0.122308	0.0796969	0.251896	0	-0.0684595	0.326782	0.739656	0		Ano6	anoctamin 6 [Source:MGI Symbol;Acc:MGI:2145890]
ENSMUSG00000034863	Ano8	-0.0712877	0.330382	0.52965	0	-0.0544467	0.455899	0.686669	0	-0.0168407	0.825987	0.969655	0		Ano8	anoctamin 8 [Source:MGI Symbol;Acc:MGI:2687327]
ENSMUSG00000032249	Anp32a	0.297321	0.00076275	0.00585156	1	0.226553	0.0104765	0.0690551	0	0.070767	0.423658	0.808117	0		Anp32a	acidic (leucine-rich) nuclear phosphoprotein 32 family, member A [Source:MGI Symbol;Acc:MGI:108447]
ENSMUSG00000028333	Anp32b	-0.0352435	0.624349	0.780875	0	-0.0480457	0.507662	0.725984	0	0.0128023	0.863565	0.975938	0		Anp32b	acidic (leucine-rich) nuclear phosphoprotein 32 family, member B [Source:MGI Symbol;Acc:MGI:1914878]
ENSMUSG00000015749	Anp32e	-0.267392	0.00593955	0.0299954	-1	-0.40291	3.68527e-05	0.00117529	-1	0.135519	0.167034	0.554088	0		Anp32e	acidic (leucine-rich) nuclear phosphoprotein 32 family, member E [Source:MGI Symbol;Acc:MGI:1913721]
ENSMUSG00000039062	Anpep	-0.0348579	0.871659	0.938464	0	-0.00482014	0.984854	1	0	-0.0300377	0.889207	0.982947	0		Anpep	alanyl (membrane) aminopeptidase [Source:MGI Symbol;Acc:MGI:5000466]
ENSMUSG00000033420	Antxr1	-0.101387	0.154337	0.323061	0	0.023297	0.74352	0.877545	0	-0.124684	0.0798187	0.38103	0		Antxr1	anthrax toxin receptor 1 [Source:MGI Symbol;Acc:MGI:1916788]
ENSMUSG00000029338	Antxr2	0.0600708	0.373257	0.571304	0	0.0610757	0.367516	0.614484	0	-0.00100509	0.992264	1	0		Antxr2	anthrax toxin receptor 2 [Source:MGI Symbol;Acc:MGI:1919164]
ENSMUSG00000024659	Anxa1	-0.265281	0.0516193	0.15016	0	-0.214227	0.116014	0.316295	0	-0.0510534	0.708049	0.93682	0		Anxa1	annexin A1 [Source:MGI Symbol;Acc:MGI:96819]
ENSMUSG00000021866	Anxa11	-0.180616	0.0258845	0.0905598	0	-0.0228813	0.789874	0.904181	0	-0.157734	0.051721	0.29846	0		Anxa11	annexin A11 [Source:MGI Symbol;Acc:MGI:108481]
ENSMUSG00000032231	Anxa2	-0.208719	0.0444165	0.13388	0	-0.385622	0.000209687	0.00454563	-1	0.176903	0.0888969	0.404336	0		Anxa2	annexin A2 [Source:MGI Symbol;Acc:MGI:88246]
ENSMUSG00000029484	Anxa3	-0.167327	0.313143	0.512831	0	-0.396359	0.0170886	0.0944664	0	0.229033	0.168004	0.556003	0		Anxa3	annexin A3 [Source:MGI Symbol;Acc:MGI:1201378]
ENSMUSG00000029994	Anxa4	0.0370587	0.621527	0.779166	0	0.0816917	0.276394	0.523839	0	-0.0446331	0.552292	0.874205	0		Anxa4	annexin A4 [Source:MGI Symbol;Acc:MGI:88030]
ENSMUSG00000027712	Anxa5	-0.447113	2.51e-05	0.000339268	-1	-0.382527	0.000311026	0.00601298	-1	-0.0645864	0.542376	0.869918	0		Anxa5	annexin A5 [Source:MGI Symbol;Acc:MGI:106008]
ENSMUSG00000018340	Anxa6	-0.225402	0.00475009	0.025151	-1	-0.173217	0.030091	0.135926	0	-0.0521849	0.513241	0.856166	0		Anxa6	annexin A6 [Source:MGI Symbol;Acc:MGI:88255]
ENSMUSG00000021814	Anxa7	0.200318	0.00291898	0.0171088	1	-0.00211919	0.977423	0.999196	0	0.202437	0.00265452	0.0420371	1		Anxa7	annexin A7 [Source:MGI Symbol;Acc:MGI:88031]
ENSMUSG00000021950	Anxa8	0.448821	1.11e-05	0.000171133	1	0.626844	8.27188e-10	1.56474e-07	1	-0.178025	0.0781182	0.37837	0		Anxa8	annexin A8 [Source:MGI Symbol;Acc:MGI:1201374]
ENSMUSG00000015702	Anxa9	-0.370593	0.0192293	0.0723929	0	-0.186315	0.233916	0.475791	0	-0.184259	0.251366	0.669066	0		Anxa9	annexin A9 [Source:MGI Symbol;Acc:MGI:1923711]
ENSMUSG00000078651	Aoc2	-0.059475	0.735169	0.857066	0	-0.0984176	0.571377	0.771727	0	0.0389462	0.83309	0.971438	0		Aoc2	amine oxidase, copper containing 2 (retina-specific) [Source:MGI Symbol;Acc:MGI:2668431]
ENSMUSG00000019326	Aoc3	-1.32641	6.12e-07	1.38e-05	-1	-0.257965	0.315019	0.563484	0	-1.06841	6.40455e-05	0.00208586	-1		Aoc3	amine oxidase, copper containing 3 [Source:MGI Symbol;Acc:MGI:1306797]
ENSMUSG00000021458	Aopep	0.00324577	0.979628	0.997322	0	-0.0515394	0.661946	0.830907	0	0.0547853	0.642193	0.911364	0		Aopep	aminopeptidase O [Source:MGI Symbol;Acc:MGI:1919311]
ENSMUSG00000063558	Aox1	0.160304	0.108291	0.253929	0	0.282466	0.00476274	0.0414683	1	-0.122165	0.222745	0.632133	0		Aox1	aldehyde oxidase 1 [Source:MGI Symbol;Acc:MGI:88035]
ENSMUSG00000074238	Ap1ar	-0.153938	0.023523	0.0843492	0	-0.167572	0.0144641	0.0849197	0	0.0136354	0.851386	0.974656	0		Ap1ar	adaptor-related protein complex 1 associated regulatory protein [Source:MGI Symbol;Acc:MGI:2384822]
ENSMUSG00000009090	Ap1b1	0.0648688	0.339253	0.537735	0	0.0443276	0.513992	0.731545	0	0.0205412	0.764976	0.954485	0		Ap1b1	adaptor protein complex AP-1, beta 1 subunit [Source:MGI Symbol;Acc:MGI:1096368]
ENSMUSG00000031731	Ap1g1	0.144854	0.039577	0.123591	0	0.0409199	0.56225	0.764481	0	0.103934	0.13986	0.508246	0		Ap1g1	adaptor protein complex AP-1, gamma 1 subunit [Source:MGI Symbol;Acc:MGI:101919]
ENSMUSG00000040701	Ap1g2	0.225435	0.0584419	0.163874	0	0.157205	0.19952	0.434159	0	0.0682253	0.561369	0.877811	0		Ap1g2	adaptor protein complex AP-1, gamma 2 subunit [Source:MGI Symbol;Acc:MGI:1328307]
ENSMUSG00000003033	Ap1m1	0.0426186	0.492905	0.679573	0	-0.062881	0.314256	0.562776	0	0.1055	0.0893877	0.405904	0		Ap1m1	adaptor-related protein complex AP-1, mu subunit 1 [Source:MGI Symbol;Acc:MGI:102776]
ENSMUSG00000004849	Ap1s1	-0.104189	0.304264	0.504634	0	-0.230915	0.0235249	0.116436	0	0.126727	0.215481	0.623158	0		Ap1s1	adaptor protein complex AP-1, sigma 1 [Source:MGI Symbol;Acc:MGI:1098244]
ENSMUSG00000031367	Ap1s2	0.203493	0.0101694	0.0449245	1	0.0878688	0.272164	0.519624	0	0.115623	0.145354	0.51879	0		Ap1s2	adaptor-related protein complex 1, sigma 2 subunit [Source:MGI Symbol;Acc:MGI:1889383]
ENSMUSG00000054702	Ap1s3	-0.396958	0.0117575	0.0500799	0	0.0530053	0.749842	0.881089	0	-0.449959	0.00446331	0.0610841	0		Ap1s3	adaptor-related protein complex AP-1, sigma 3 [Source:MGI Symbol;Acc:MGI:1891304]
ENSMUSG00000060279	Ap2a1	-0.0171405	0.80039	0.895916	0	-0.0824173	0.229093	0.470346	0	0.065277	0.342357	0.751728	0		Ap2a1	adaptor-related protein complex 2, alpha 1 subunit [Source:MGI Symbol;Acc:MGI:101921]
ENSMUSG00000002957	Ap2a2	0.11404	0.0974337	0.235262	0	0.0110097	0.873517	0.949571	0	0.10303	0.134485	0.500299	0		Ap2a2	adaptor-related protein complex 2, alpha 2 subunit [Source:MGI Symbol;Acc:MGI:101920]
ENSMUSG00000035152	Ap2b1	0.0699865	0.323868	0.523442	0	0.0714423	0.313908	0.562736	0	-0.00145588	0.983728	1	0		Ap2b1	adaptor-related protein complex 2, beta 1 subunit [Source:MGI Symbol;Acc:MGI:1919020]
ENSMUSG00000022841	Ap2m1	-0.0199921	0.786089	0.886657	0	0.0145971	0.843558	0.933662	0	-0.0345892	0.638655	0.910389	0		Ap2m1	adaptor-related protein complex 2, mu 1 subunit [Source:MGI Symbol;Acc:MGI:1298405]
ENSMUSG00000081272	Ap2m1-ps	0.254847	0.315771	0.515403	0	0.124108	0.646164	0.822385	0	0.130721	0.600402	0.894385	0		Ap2m1-ps	adaptor-related protein complex 2, mu 1 subunit, pseudogene [Source:MGI Symbol;Acc:MGI:3649640]
ENSMUSG00000008036	Ap2s1	-0.0910473	0.247169	0.44052	0	-0.157737	0.0467049	0.180506	0	0.0666906	0.404472	0.795749	0		Ap2s1	adaptor-related protein complex 2, sigma 1 subunit [Source:MGI Symbol;Acc:MGI:2141861]
ENSMUSG00000021686	Ap3b1	-0.0784722	0.3005	0.500769	0	0.00364514	0.961224	0.991522	0	-0.0821173	0.277778	0.69592	0		Ap3b1	adaptor-related protein complex 3, beta 1 subunit [Source:MGI Symbol;Acc:MGI:1333879]
ENSMUSG00000020198	Ap3d1	-0.0336375	0.627493	0.783104	0	-0.0255542	0.712997	0.859218	0	-0.00808334	0.907773	0.986865	0		Ap3d1	adaptor-related protein complex 3, delta 1 subunit [Source:MGI Symbol;Acc:MGI:107734]
ENSMUSG00000021824	Ap3m1	0.0699971	0.30299	0.503246	0	-0.0295069	0.666206	0.833377	0	0.0995041	0.142807	0.513661	0		Ap3m1	adaptor-related protein complex 3, mu 1 subunit [Source:MGI Symbol;Acc:MGI:1929212]
ENSMUSG00000031539	Ap3m2	-0.138726	0.179103	0.356992	0	-0.131626	0.206256	0.442501	0	-0.00709831	0.95267	0.997757	0		Ap3m2	adaptor-related protein complex 3, mu 2 subunit [Source:MGI Symbol;Acc:MGI:1929214]
ENSMUSG00000024480	Ap3s1	-0.0507878	0.538519	0.71657	0	-0.0669506	0.417723	0.656531	0	0.016163	0.846452	0.973666	0		Ap3s1	adaptor-related protein complex 3, sigma 1 subunit [Source:MGI Symbol;Acc:MGI:1337062]
ENSMUSG00000063801	Ap3s2	-0.108715	0.210739	0.396362	0	-0.0664276	0.447913	0.679722	0	-0.0422867	0.628764	0.905585	0		Ap3s2	adaptor-related protein complex 3, sigma 2 subunit [Source:MGI Symbol;Acc:MGI:1337060]
ENSMUSG00000001998	Ap4e1	-0.0334947	0.688938	0.825756	0	-0.0851384	0.301807	0.550694	0	0.0516443	0.529014	0.865721	0		Ap4e1	adaptor-related protein complex AP-4, epsilon 1 [Source:MGI Symbol;Acc:MGI:1336993]
ENSMUSG00000019518	Ap4m1	0.363192	1.55e-06	3.12e-05	1	0.197351	0.0102446	0.0679805	0	0.165839	0.0269352	0.202906	0		Ap4m1	adaptor-related protein complex AP-4, mu 1 [Source:MGI Symbol;Acc:MGI:1337063]
ENSMUSG00000020955	Ap4s1	-0.0680381	0.572998	0.742695	0	-0.1527	0.210879	0.448211	0	0.0846664	0.481978	0.839021	0		Ap4s1	adaptor-related protein complex AP-4, sigma 1 [Source:MGI Symbol;Acc:MGI:1337065]
ENSMUSG00000049562	Ap5b1	0.0780056	0.525758	0.706519	0	-0.104542	0.385334	0.629792	0	0.18255	0.127846	0.489841	0		Ap5b1	adaptor-related protein complex 5, beta 1 subunit [Source:MGI Symbol;Acc:MGI:2685808]
ENSMUSG00000036291	Ap5m1	0.199779	0.0103196	0.0454314	1	0.166194	0.0347601	0.149208	0	0.0335829	0.662561	0.919239	0		Ap5m1	adaptor-related protein complex 5, mu 1 subunit [Source:MGI Symbol;Acc:MGI:1921635]
ENSMUSG00000068264	Ap5s1	0.317658	0.0122851	0.0516737	0	0.27993	0.0306297	0.137632	0	0.0377161	0.772435	0.95587	0		Ap5s1	adaptor-related protein 5 complex, sigma 1 subunit [Source:MGI Symbol;Acc:MGI:1916846]
ENSMUSG00000039623	Ap5z1	-0.0460274	0.601694	0.763666	0	0.000977246	0.998524	1	0	-0.0470045	0.596052	0.89354	0		Ap5z1	adaptor-related protein complex 5, zeta 1 subunit [Source:MGI Symbol;Acc:MGI:1924908]
ENSMUSG00000019979	Apaf1	0.14232	0.0358647	0.115002	0	0.0741324	0.275606	0.523068	0	0.0681875	0.315568	0.730981	0		Apaf1	apoptotic peptidase activating factor 1 [Source:MGI Symbol;Acc:MGI:1306796]
ENSMUSG00000024897	Apba1	0.424193	0.000448108	0.00378466	1	0.303561	0.0137747	0.0823082	0	0.12062	0.315179	0.730795	0		Apba1	amyloid beta (A4) precursor protein binding, family A, member 1 [Source:MGI Symbol;Acc:MGI:1860297]
ENSMUSG00000004931	Apba3	0.0395637	0.63359	0.786944	0	-0.00287659	0.980511	1	0	0.0424402	0.611965	0.899337	0		Apba3	amyloid beta (A4) precursor protein-binding, family A, member 3 [Source:MGI Symbol;Acc:MGI:1888527]
ENSMUSG00000037032	Apbb1	0.0852176	0.309282	0.509301	0	-0.0161448	0.856713	0.938982	0	0.101362	0.228607	0.640169	0		Apbb1	amyloid beta (A4) precursor protein-binding, family B, member 1 [Source:MGI Symbol;Acc:MGI:107765]
ENSMUSG00000029207	Apbb2	0.0479727	0.500914	0.686612	0	-0.13797	0.0530066	0.195147	0	0.185943	0.00903417	0.100813	0		Apbb2	amyloid beta (A4) precursor protein-binding, family B, member 2 [Source:MGI Symbol;Acc:MGI:108405]
ENSMUSG00000005871	Apc	-0.109013	0.149117	0.315755	0	-0.0842319	0.266037	0.513628	0	-0.0247805	0.743482	0.948204	0		Apc	APC, WNT signaling pathway regulator [Source:MGI Symbol;Acc:MGI:88039]
ENSMUSG00000020135	Apc2	-0.149286	0.364865	0.563516	0	0.676956	8.27415e-06	0.000363238	1	-0.826263	6.76483e-08	5.65802e-06	-1		Apc2	APC regulator of WNT signaling pathway 2 [Source:MGI Symbol;Acc:MGI:1346052]
ENSMUSG00000071847	Apcdd1	-0.470863	1.29e-05	0.000194538	-1	-0.372594	0.000633802	0.0100469	-1	-0.0982598	0.377841	0.776888	0		Apcdd1	adenomatosis polyposis coli down-regulated 1 [Source:MGI Symbol;Acc:MGI:3513977]
ENSMUSG00000032590	Apeh	0.0566369	0.416083	0.613594	0	0.119186	0.0873867	0.265885	0	-0.0625495	0.369751	0.770266	0		Apeh	acylpeptide hydrolase [Source:MGI Symbol;Acc:MGI:88041]
ENSMUSG00000035960	Apex1	0.0133797	0.868244	0.93654	0	-0.00532408	0.947409	0.98626	0	0.0187038	0.813109	0.966284	0		Apex1	apurinic/apyrimidinic endonuclease 1 [Source:MGI Symbol;Acc:MGI:88042]
ENSMUSG00000025269	Apex2	-0.151964	0.1975	0.379632	0	-0.116403	0.325154	0.57329	0	-0.0355595	0.768564	0.954485	0		Apex2	apurinic/apyrimidinic endonuclease 2 [Source:MGI Symbol;Acc:MGI:1924872]
ENSMUSG00000015750	Aph1a	-0.0237111	0.728609	0.852947	0	-0.090725	0.18558	0.41649	0	0.0670142	0.328837	0.741845	0		Aph1a	aph1 homolog A, gamma secretase subunit [Source:MGI Symbol;Acc:MGI:2385110]
ENSMUSG00000027193	Api5	0.0333577	0.622872	0.779804	0	0.0100111	0.883868	0.954566	0	0.0233466	0.731259	0.943654	0		Api5	apoptosis inhibitor 5 [Source:MGI Symbol;Acc:MGI:1888993]
ENSMUSG00000010911	Apip	-0.196624	0.106832	0.251877	0	-0.102846	0.412937	0.652879	0	-0.0937748	0.448049	0.820841	0		Apip	APAF1 interacting protein [Source:MGI Symbol;Acc:MGI:1926788]
ENSMUSG00000030051	Aplf	-0.0228667	0.815925	0.905061	0	-0.0627187	0.500234	0.719526	0	0.039853	0.665158	0.920305	0		Aplf	aprataxin and PNKP like factor [Source:MGI Symbol;Acc:MGI:1919353]
ENSMUSG00000037010	Apln	1.05443	1.29e-10	6.98e-09	1	0.0656839	0.754044	0.88342	0	0.988723	1.5488e-09	1.96215e-07	1		Apln	apelin [Source:MGI Symbol;Acc:MGI:1353624]
ENSMUSG00000006651	Aplp1	-0.148233	0.0769885	0.199483	0	0.0289221	0.731363	0.870822	0	-0.177155	0.0344086	0.233833	0		Aplp1	amyloid beta (A4) precursor-like protein 1 [Source:MGI Symbol;Acc:MGI:88046]
ENSMUSG00000031996	Aplp2	-0.116875	0.0975048	0.235392	0	-0.00491522	0.944918	0.985348	0	-0.11196	0.112402	0.456013	0		Aplp2	amyloid beta (A4) precursor-like protein 2 [Source:MGI Symbol;Acc:MGI:88047]
ENSMUSG00000033096	Apmap	-0.358658	0.000224742	0.00214327	-1	-0.212506	0.02955	0.134539	0	-0.146148	0.138659	0.507484	0		Apmap	adipocyte plasma membrane associated protein [Source:MGI Symbol;Acc:MGI:1919131]
ENSMUSG00000020609	Apob	0.189525	0.538854	0.716932	0	0.326971	0.299852	0.548588	0	-0.137489	0.642735	0.911364	0		Apob	apolipoprotein B [Source:MGI Symbol;Acc:MGI:88052]
ENSMUSG00000040613	Apobec1	0.538737	0.000406037	0.00350654	1	0.2674	0.085597	0.262786	0	0.271325	0.070564	0.357716	0		Apobec1	apolipoprotein B mRNA editing enzyme, catalytic polypeptide 1 [Source:MGI Symbol;Acc:MGI:103298]
ENSMUSG00000009585	Apobec3	2.82748	1.64e-15	1.9e-13	1	0.913398	0.0701544	0.231983	0	1.91313	1.14484e-09	1.52011e-07	1		Apobec3	apolipoprotein B mRNA editing enzyme, catalytic polypeptide 3 [Source:MGI Symbol;Acc:MGI:1933111]
ENSMUSG00000042759	Apobr	0.090053	0.459063	0.650642	0	0.122639	0.313161	0.562194	0	-0.032588	0.793076	0.959478	0		Apobr	apolipoprotein B receptor [Source:MGI Symbol;Acc:MGI:2176230]
ENSMUSG00000002985	Apoe	0.264845	0.15988	0.330996	0	0.0257169	0.960879	0.991507	0	0.239118	0.188625	0.587241	0		Apoe	apolipoprotein E [Source:MGI Symbol;Acc:MGI:88057]
ENSMUSG00000033576	Apol6	0.368164	0.00722778	0.0345119	1	0.171827	0.230835	0.472193	0	0.196327	0.148688	0.523894	0		Apol6	apolipoprotein L 6 [Source:MGI Symbol;Acc:MGI:1919189]
ENSMUSG00000073652	Apol7d	-0.0186026	0.893371	0.950856	0	-0.137303	0.299691	0.5485	0	0.118702	0.36873	0.770246	0		Apol7d	apolipoprotein L 7d [Source:MGI Symbol;Acc:MGI:3723449]
ENSMUSG00000056656	Apol8	0.323965	0.402491	0.600476	0	-0.0687763	0.856928	0.939033	0	0.39274	0.308337	0.725096	0		Apol8	apolipoprotein L 8 [Source:MGI Symbol;Acc:MGI:2444921]
ENSMUSG00000079508	Apoo	-0.200028	0.0406519	0.125809	0	-0.248781	0.0120149	0.0754155	0	0.0487586	0.642008	0.911364	0		Apoo	apolipoprotein O [Source:MGI Symbol;Acc:MGI:1915566]
ENSMUSG00000025525	Apool	0.0920374	0.318797	0.518403	0	0.06131	0.511566	0.729398	0	0.0307261	0.751071	0.950216	0		Apool	apolipoprotein O-like [Source:MGI Symbol;Acc:MGI:1915367]
ENSMUSG00000037787	Apopt1	-0.012353	0.89324	0.950801	0	0.0515965	0.521919	0.736557	0	-0.0639499	0.429681	0.810804	0		Apopt1	apoptogenic, mitochondrial 1 [Source:MGI Symbol;Acc:MGI:1915270]
ENSMUSG00000022892	App	-0.172264	0.0208145	0.076896	0	-0.0242176	0.745527	0.878786	0	-0.148046	0.04698	0.282709	0		App	amyloid beta (A4) precursor protein [Source:MGI Symbol;Acc:MGI:88059]
ENSMUSG00000018481	Appbp2	0.122228	0.0650643	0.176656	0	0.0988253	0.136741	0.348	0	0.0234022	0.725068	0.941721	0		Appbp2	amyloid beta precursor protein (cytoplasmic tail) binding protein 2 [Source:MGI Symbol;Acc:MGI:1914134]
ENSMUSG00000085628	Appbp2os	0.246748	0.268973	0.464757	0	0.0344291	0.913832	0.970634	0	0.212306	0.314991	0.730795	0		Appbp2os	amyloid beta precursor protein (cytoplasmic tail) binding protein 2, opposite strand [Source:MGI Symbol;Acc:MGI:3603817]
ENSMUSG00000040760	Appl1	0.201164	0.00171037	0.0111356	1	0.0615085	0.341481	0.589217	0	0.139655	0.0294143	0.214167	0		Appl1	adaptor protein, phosphotyrosine interaction, PH domain and leucine zipper containing 1 [Source:MGI Symbol;Acc:MGI:1920243]
ENSMUSG00000020263	Appl2	0.0800141	0.51841	0.70059	0	0.226157	0.0684664	0.228757	0	-0.146144	0.239745	0.654701	0		Appl2	adaptor protein, phosphotyrosine interaction, PH domain and leucine zipper containing 2 [Source:MGI Symbol;Acc:MGI:2384914]
ENSMUSG00000006589	Aprt	0.051827	0.460622	0.651981	0	-0.04016	0.573251	0.77306	0	0.0919871	0.191719	0.591195	0		Aprt	adenine phosphoribosyl transferase [Source:MGI Symbol;Acc:MGI:88061]
ENSMUSG00000028411	Aptx	0.02186	0.797551	0.894234	0	0.0890058	0.289	0.536778	0	-0.0671467	0.424292	0.808479	0		Aptx	aprataxin [Source:MGI Symbol;Acc:MGI:1913658]
ENSMUSG00000040383	Aqr	0.0182551	0.765006	0.873958	0	-0.0808069	0.182901	0.4133	0	0.0990621	0.101571	0.434396	0		Aqr	aquarius [Source:MGI Symbol;Acc:MGI:1276102]
ENSMUSG00000046532	Ar	0.28409	0.000168006	0.00167994	1	-0.0332269	0.668834	0.834361	0	0.317317	2.76679e-05	0.00103541	1		Ar	androgen receptor [Source:MGI Symbol;Acc:MGI:88064]
ENSMUSG00000001127	Araf	-0.0758659	0.344059	0.542719	0	0.018264	0.823836	0.923552	0	-0.0941298	0.241368	0.656474	0		Araf	Araf proto-oncogene, serine/threonine kinase [Source:MGI Symbol;Acc:MGI:88065]
ENSMUSG00000032812	Arap1	0.196577	0.0301807	0.101329	0	0.279921	0.00208548	0.02418	1	-0.0833465	0.359716	0.763263	0		Arap1	ArfGAP with RhoGAP domain, ankyrin repeat and PH domain 1 [Source:MGI Symbol;Acc:MGI:1916960]
ENSMUSG00000037999	Arap2	0.319325	2.07e-06	4.05e-05	1	0.0749857	0.274169	0.521894	0	0.244338	0.000275823	0.00707962	1		Arap2	ArfGAP with RhoGAP domain, ankyrin repeat and PH domain 2 [Source:MGI Symbol;Acc:MGI:2684416]
ENSMUSG00000024451	Arap3	-1.04759	0.000255618	0.0023742	-1	-0.151652	0.607499	0.796596	0	-0.895838	0.00243266	0.0394742	-1		Arap3	ArfGAP with RhoGAP domain, ankyrin repeat and PH domain 3 [Source:MGI Symbol;Acc:MGI:2147274]
ENSMUSG00000022602	Arc	-0.255891	0.276524	0.473762	0	-0.76988	0.00116075	0.0157288	-1	0.513994	0.0299207	0.216776	0		Arc	activity regulated cytoskeletal-associated protein [Source:MGI Symbol;Acc:MGI:88067]
ENSMUSG00000032096	Arcn1	0.219346	0.000673519	0.00529649	1	0.0987717	0.126092	0.331367	0	0.120574	0.0615745	0.331726	0		Arcn1	archain 1 [Source:MGI Symbol;Acc:MGI:2387591]
ENSMUSG00000042350	Arel1	0.0512173	0.414649	0.612331	0	0.0797157	0.2037	0.439103	0	-0.0284986	0.648682	0.912714	0		Arel1	apoptosis resistant E3 ubiquitin protein ligase 1 [Source:MGI Symbol;Acc:MGI:1915747]
ENSMUSG00000048076	Arf1	-0.119423	0.0962265	0.233417	0	-0.104761	0.145027	0.36131	0	-0.0146623	0.838141	0.972111	0		Arf1	ADP-ribosylation factor 1 [Source:MGI Symbol;Acc:MGI:99431]
ENSMUSG00000062421	Arf2	-0.0268421	0.816622	0.905325	0	-0.0826673	0.478304	0.703473	0	0.0558258	0.635581	0.90925	0		Arf2	ADP-ribosylation factor 2 [Source:MGI Symbol;Acc:MGI:99595]
ENSMUSG00000051853	Arf3	-0.131814	0.0679163	0.182179	0	-0.135725	0.060525	0.21227	0	0.00391172	0.958602	0.999531	0		Arf3	ADP-ribosylation factor 3 [Source:MGI Symbol;Acc:MGI:99432]
ENSMUSG00000021877	Arf4	0.127907	0.0617179	0.17018	0	0.0954294	0.163622	0.38729	0	0.032478	0.636118	0.90925	0		Arf4	ADP-ribosylation factor 4 [Source:MGI Symbol;Acc:MGI:99433]
ENSMUSG00000020440	Arf5	0.0284243	0.715927	0.845121	0	0.0704215	0.368589	0.615717	0	-0.0419973	0.593209	0.892808	0		Arf5	ADP-ribosylation factor 5 [Source:MGI Symbol;Acc:MGI:99434]
ENSMUSG00000044147	Arf6	0.0677983	0.335113	0.533562	0	-0.0302006	0.66964	0.834874	0	0.0979989	0.164049	0.54931	0		Arf6	ADP-ribosylation factor 6 [Source:MGI Symbol;Acc:MGI:99435]
ENSMUSG00000027575	Arfgap1	-0.195701	0.0128719	0.0535909	0	-0.0662355	0.398979	0.64155	0	-0.129465	0.100681	0.432651	0		Arfgap1	ADP-ribosylation factor GTPase activating protein 1 [Source:MGI Symbol;Acc:MGI:2183559]
ENSMUSG00000027255	Arfgap2	0.0189419	0.769254	0.876889	0	0.034508	0.59363	0.787392	0	-0.0155662	0.811959	0.965906	0		Arfgap2	ADP-ribosylation factor GTPase activating protein 2 [Source:MGI Symbol;Acc:MGI:1924288]
ENSMUSG00000054277	Arfgap3	0.169569	0.0371749	0.117892	0	0.103266	0.205776	0.44206	0	0.0663025	0.415105	0.804455	0		Arfgap3	ADP-ribosylation factor GTPase activating protein 3 [Source:MGI Symbol;Acc:MGI:1913501]
ENSMUSG00000067851	Arfgef1	0.298612	2.39e-06	4.59e-05	1	0.0449062	0.481207	0.705412	0	0.253706	6.11613e-05	0.00200137	1		Arfgef1	ADP-ribosylation factor guanine nucleotide-exchange factor 1(brefeldin A-inhibited) [Source:MGI Symbol;Acc:MGI:2442988]
ENSMUSG00000074582	Arfgef2	0.183414	0.0157011	0.0623807	0	0.21768	0.0041798	0.0382	1	-0.0342662	0.652524	0.914635	0		Arfgef2	ADP-ribosylation factor guanine nucleotide-exchange factor 2 (brefeldin A-inhibited) [Source:MGI Symbol;Acc:MGI:2139354]
ENSMUSG00000074513	Arfip1	-0.0575618	0.670326	0.813547	0	-0.0729018	0.587718	0.784059	0	0.0153431	0.918223	0.990141	0		Arfip1	ADP-ribosylation factor interacting protein 1 [Source:MGI Symbol;Acc:MGI:1277120]
ENSMUSG00000030881	Arfip2	-0.00199383	0.976384	0.9949	0	-0.0149441	0.830375	0.927573	0	0.0129503	0.856804	0.975562	0		Arfip2	ADP-ribosylation factor interacting protein 2 [Source:MGI Symbol;Acc:MGI:1924182]
ENSMUSG00000038671	Arfrp1	0.0393093	0.683006	0.821928	0	0.108703	0.259341	0.505968	0	-0.0693944	0.474016	0.83374	0		Arfrp1	ADP-ribosylation factor related protein 1 [Source:MGI Symbol;Acc:MGI:1923938]
ENSMUSG00000040459	Arglu1	0.0210921	0.834732	0.915992	0	0.0278627	0.784437	0.902022	0	-0.00677068	0.949011	0.997388	0		Arglu1	arginine and glutamate rich 1 [Source:MGI Symbol;Acc:MGI:2442985]
ENSMUSG00000027247	Arhgap1	-0.186501	0.00508751	0.0265207	-1	0.0114346	0.864905	0.944372	0	-0.197936	0.0029536	0.0458789	-1		Arhgap1	Rho GTPase activating protein 1 [Source:MGI Symbol;Acc:MGI:2445003]
ENSMUSG00000037148	Arhgap10	-0.0403118	0.642638	0.793242	0	-0.176057	0.043843	0.173724	0	0.135746	0.12061	0.474032	0		Arhgap10	Rho GTPase activating protein 10 [Source:MGI Symbol;Acc:MGI:1925764]
ENSMUSG00000041219	Arhgap11a	-0.181842	0.273835	0.470907	0	-0.422979	0.0112236	0.0723223	0	0.241139	0.148715	0.523894	0		Arhgap11a	Rho GTPase activating protein 11A [Source:MGI Symbol;Acc:MGI:2444300]
ENSMUSG00000041225	Arhgap12	0.00424497	0.957895	0.986249	0	0.147655	0.060909	0.212959	0	-0.143411	0.0685882	0.352788	0		Arhgap12	Rho GTPase activating protein 12 [Source:MGI Symbol;Acc:MGI:1922665]
ENSMUSG00000030766	Arhgap17	-0.0856915	0.258773	0.45319	0	-0.0459246	0.546711	0.753146	0	-0.0397665	0.605041	0.896563	0		Arhgap17	Rho GTPase activating protein 17 [Source:MGI Symbol;Acc:MGI:1917747]
ENSMUSG00000039031	Arhgap18	-0.333805	0.0243617	0.086503	0	-0.475242	0.00173964	0.021259	-1	0.141451	0.370952	0.770963	0		Arhgap18	Rho GTPase activating protein 18 [Source:MGI Symbol;Acc:MGI:1921160]
ENSMUSG00000025154	Arhgap19	-0.344875	0.045506	0.136134	0	-0.300339	0.0824773	0.257037	0	-0.0445307	0.802093	0.963142	0		Arhgap19	Rho GTPase activating protein 19 [Source:MGI Symbol;Acc:MGI:1918335]
ENSMUSG00000053199	Arhgap20	0.689334	1.85e-06	3.65e-05	1	0.620737	2.17855e-05	0.000781392	1	0.0685639	0.645105	0.911364	0		Arhgap20	Rho GTPase activating protein 20 [Source:MGI Symbol;Acc:MGI:2445175]
ENSMUSG00000036591	Arhgap21	0.0385892	0.581379	0.748905	0	0.0265118	0.705531	0.854677	0	0.0120774	0.864861	0.975938	0		Arhgap21	Rho GTPase activating protein 21 [Source:MGI Symbol;Acc:MGI:1918685]
ENSMUSG00000063506	Arhgap22	0.17091	0.402904	0.600636	0	-0.529152	0.01006	0.0671502	0	0.700071	0.000653129	0.0139639	1		Arhgap22	Rho GTPase activating protein 22 [Source:MGI Symbol;Acc:MGI:2443418]
ENSMUSG00000049807	Arhgap23	-0.042502	0.532603	0.711979	0	-0.00415267	0.952088	0.988501	0	-0.0383493	0.573868	0.883847	0		Arhgap23	Rho GTPase activating protein 23 [Source:MGI Symbol;Acc:MGI:3697726]
ENSMUSG00000057315	Arhgap24	0.0609323	0.466236	0.656719	0	-0.101456	0.22371	0.46367	0	0.162389	0.0501563	0.292752	0		Arhgap24	Rho GTPase activating protein 24 [Source:MGI Symbol;Acc:MGI:1922647]
ENSMUSG00000036452	Arhgap26	-0.291159	0.232958	0.423612	0	-0.303378	0.221564	0.461336	0	0.0122767	1	1	0		Arhgap26	Rho GTPase activating protein 26 [Source:MGI Symbol;Acc:MGI:1918552]
ENSMUSG00000034255	Arhgap27	-0.0973279	0.589336	0.754252	0	-0.179955	0.339562	0.58822	0	0.0826403	0.669895	0.921345	0		Arhgap27	Rho GTPase activating protein 27 [Source:MGI Symbol;Acc:MGI:1916903]
ENSMUSG00000024043	Arhgap28	0.0267911	0.725115	0.851187	0	0.164846	0.0306066	0.13758	0	-0.138056	0.070118	0.35624	0		Arhgap28	Rho GTPase activating protein 28 [Source:MGI Symbol;Acc:MGI:2147003]
ENSMUSG00000039831	Arhgap29	-0.107298	0.247256	0.440525	0	-0.221882	0.0168246	0.093565	0	0.114585	0.217037	0.625822	0		Arhgap29	Rho GTPase activating protein 29 [Source:MGI Symbol;Acc:MGI:2443818]
ENSMUSG00000022799	Arhgap31	0.271254	0.0584486	0.163874	0	0.24984	0.0817867	0.255784	0	0.0214135	0.882149	0.981393	0		Arhgap31	Rho GTPase activating protein 31 [Source:MGI Symbol;Acc:MGI:1333857]
ENSMUSG00000041444	Arhgap32	0.238932	0.00424784	0.0231394	1	0.0901851	0.285589	0.533054	0	0.148746	0.0748333	0.36959	0		Arhgap32	Rho GTPase activating protein 32 [Source:MGI Symbol;Acc:MGI:2450166]
ENSMUSG00000036882	Arhgap33	-0.248904	0.0515863	0.150096	0	-0.370201	0.00391905	0.0365588	-1	0.121305	0.350495	0.757506	0		Arhgap33	Rho GTPase activating protein 33 [Source:MGI Symbol;Acc:MGI:2673998]
ENSMUSG00000058230	Arhgap35	0.0338139	0.619729	0.778056	0	-0.014909	0.828114	0.926116	0	0.0487229	0.474991	0.834711	0		Arhgap35	Rho GTPase activating protein 35 [Source:MGI Symbol;Acc:MGI:1929494]
ENSMUSG00000033697	Arhgap39	-0.0681066	0.420775	0.617541	0	0.0107941	0.905517	0.96715	0	-0.0789006	0.351568	0.757782	0		Arhgap39	Rho GTPase activating protein 39 [Source:MGI Symbol;Acc:MGI:107858]
ENSMUSG00000050730	Arhgap42	-0.053191	0.444478	0.63776	0	0.0113241	0.873973	0.949848	0	-0.0645151	0.3534	0.758746	0		Arhgap42	Rho GTPase activating protein 42 [Source:MGI Symbol;Acc:MGI:1918794]
ENSMUSG00000033389	Arhgap44	-0.149509	0.0514025	0.149814	0	-0.128019	0.0987718	0.286744	0	-0.021489	0.781695	0.958104	0		Arhgap44	Rho GTPase activating protein 44 [Source:MGI Symbol;Acc:MGI:2144423]
ENSMUSG00000035697	Arhgap45	0.348541	0.0409353	0.126403	0	0.162059	0.385337	0.629792	0	0.186461	0.280741	0.698616	0		Arhgap45	Rho GTPase activating protein 45 [Source:MGI Symbol;Acc:MGI:1917969]
ENSMUSG00000035133	Arhgap5	0.163262	0.0343126	0.111454	0	0.185973	0.0159692	0.0903763	0	-0.0227114	0.768774	0.954485	0		Arhgap5	Rho GTPase activating protein 5 [Source:MGI Symbol;Acc:MGI:1332637]
ENSMUSG00000025132	Arhgdia	-0.159343	0.0402279	0.124917	0	-0.207167	0.00772472	0.0567699	0	0.0478246	0.539486	0.868922	0		Arhgdia	Rho GDP dissociation inhibitor (GDI) alpha [Source:MGI Symbol;Acc:MGI:2178103]
ENSMUSG00000030220	Arhgdib	-1.23914	4.07e-10	1.96e-08	-1	-0.348716	0.0630272	0.21764	0	-0.890392	1.03955e-05	0.000455446	-1		Arhgdib	Rho, GDP dissociation inhibitor (GDI) beta [Source:MGI Symbol;Acc:MGI:101940]
ENSMUSG00000073433	Arhgdig	0.164915	0.479216	0.667961	0	0.0597695	0.842393	0.933222	0	0.105133	0.672742	0.921696	0		Arhgdig	Rho GDP dissociation inhibitor (GDI) gamma [Source:MGI Symbol;Acc:MGI:108430]
ENSMUSG00000040940	Arhgef1	0.00116375	0.989073	1	0	-0.00386183	0.954935	0.989525	0	0.00502559	0.941749	0.99689	0		Arhgef1	Rho guanine nucleotide exchange factor (GEF) 1 [Source:MGI Symbol;Acc:MGI:1353510]
ENSMUSG00000071176	Arhgef10	-0.00659487	0.915185	0.961998	0	0.0490916	0.411548	0.651857	0	-0.0556866	0.349855	0.757206	0		Arhgef10	Rho guanine nucleotide exchange factor (GEF) 10 [Source:MGI Symbol;Acc:MGI:2444453]
ENSMUSG00000040964	Arhgef10l	0.0985567	0.191631	0.372709	0	0.216301	0.00418753	0.0382444	1	-0.117745	0.118491	0.470096	0		Arhgef10l	Rho guanine nucleotide exchange factor (GEF) 10-like [Source:MGI Symbol;Acc:MGI:1920004]
ENSMUSG00000041977	Arhgef11	-0.181859	0.00300283	0.0174741	-1	-0.0833159	0.174241	0.402425	0	-0.0985428	0.109458	0.450354	0		Arhgef11	Rho guanine nucleotide exchange factor (GEF) 11 [Source:MGI Symbol;Acc:MGI:2441869]
ENSMUSG00000059495	Arhgef12	0.214922	0.0056407	0.0287638	1	0.155015	0.0460526	0.178785	0	0.0599073	0.440351	0.81744	0		Arhgef12	Rho guanine nucleotide exchange factor (GEF) 12 [Source:MGI Symbol;Acc:MGI:1916882]
ENSMUSG00000032875	Arhgef17	0.0736842	0.277111	0.474421	0	0.0527082	0.437615	0.672275	0	0.020976	0.757399	0.95289	0		Arhgef17	Rho guanine nucleotide exchange factor (GEF) 17 [Source:MGI Symbol;Acc:MGI:2673002]
ENSMUSG00000004568	Arhgef18	0.0660135	0.302892	0.503204	0	0.0686911	0.284843	0.531971	0	-0.00267776	0.968778	1	0		Arhgef18	rho/rac guanine nucleotide exchange factor (GEF) 18 [Source:MGI Symbol;Acc:MGI:2142567]
ENSMUSG00000028919	Arhgef19	0.137356	0.0958955	0.23281	0	0.20108	0.0150456	0.086781	0	-0.0637244	0.442277	0.818467	0		Arhgef19	Rho guanine nucleotide exchange factor (GEF) 19 [Source:MGI Symbol;Acc:MGI:1925912]
ENSMUSG00000028059	Arhgef2	0.0499103	0.487405	0.674542	0	0.0353601	0.623392	0.806409	0	0.0145503	0.839783	0.972111	0		Arhgef2	rho/rac guanine nucleotide exchange factor (GEF) 2 [Source:MGI Symbol;Acc:MGI:103264]
ENSMUSG00000019467	Arhgef25	0.118641	0.124746	0.281289	0	0.14402	0.0627439	0.216992	0	-0.0253796	0.744228	0.94833	0		Arhgef25	Rho guanine nucleotide exchange factor (GEF) 25 [Source:MGI Symbol;Acc:MGI:1277173]
ENSMUSG00000021662	Arhgef28	0.11647	0.202479	0.386033	0	0.0832145	0.365406	0.613022	0	0.0332552	0.717696	0.938865	0		Arhgef28	Rho guanine nucleotide exchange factor (GEF) 28 [Source:MGI Symbol;Acc:MGI:1346016]
ENSMUSG00000021895	Arhgef3	0.128949	0.231542	0.421983	0	-0.149516	0.177857	0.407175	0	0.278467	0.0106217	0.111975	0		Arhgef3	Rho guanine nucleotide exchange factor (GEF) 3 [Source:MGI Symbol;Acc:MGI:1918954]
ENSMUSG00000051517	Arhgef39	-0.337418	0.124021	0.279974	0	-0.298682	0.176893	0.406104	0	-0.0387185	0.861316	0.975818	0		Arhgef39	Rho guanine nucleotide exchange factor (GEF) 39 [Source:MGI Symbol;Acc:MGI:3036286]
ENSMUSG00000037509	Arhgef4	0.197891	0.229197	0.419313	0	0.319227	0.0524435	0.193841	0	-0.121356	0.45547	0.82337	0		Arhgef4	Rho guanine nucleotide exchange factor (GEF) 4 [Source:MGI Symbol;Acc:MGI:2442507]
ENSMUSG00000004562	Arhgef40	0.187956	0.0049065	0.025811	1	0.0468736	0.485556	0.708454	0	0.141083	0.0346141	0.234652	0		Arhgef40	Rho guanine nucleotide exchange factor (GEF) 40 [Source:MGI Symbol;Acc:MGI:2685515]
ENSMUSG00000033542	Arhgef5	-0.0656709	0.326592	0.525547	0	0.0137083	0.838972	0.931489	0	-0.0793792	0.235627	0.648715	0		Arhgef5	Rho guanine nucleotide exchange factor (GEF) 5 [Source:MGI Symbol;Acc:MGI:1858952]
ENSMUSG00000031133	Arhgef6	-0.305387	0.00469685	0.0249169	-1	-0.120301	0.275981	0.523492	0	-0.185081	0.0929229	0.413793	0		Arhgef6	Rac/Cdc42 guanine nucleotide exchange factor (GEF) 6 [Source:MGI Symbol;Acc:MGI:1920591]
ENSMUSG00000031511	Arhgef7	0.0431689	0.521806	0.70333	0	0.00563129	0.935138	0.981764	0	0.0375376	0.578632	0.88563	0		Arhgef7	Rho guanine nucleotide exchange factor (GEF7) [Source:MGI Symbol;Acc:MGI:1860493]
ENSMUSG00000025656	Arhgef9	0.00672275	0.949802	0.981815	0	-0.143856	0.16054	0.382927	0	0.15058	0.13793	0.506696	0		Arhgef9	CDC42 guanine nucleotide exchange factor (GEF) 9 [Source:MGI Symbol;Acc:MGI:2442233]
ENSMUSG00000007880	Arid1a	-0.0219177	0.747786	0.865854	0	-0.0343721	0.614277	0.800543	0	0.0124545	0.855972	0.975529	0		Arid1a	AT rich interactive domain 1A (SWI-like) [Source:MGI Symbol;Acc:MGI:1935147]
ENSMUSG00000069729	Arid1b	-0.0614672	0.386302	0.58451	0	0.0301038	0.670854	0.835632	0	-0.091571	0.196111	0.598607	0		Arid1b	AT rich interactive domain 1B (SWI-like) [Source:MGI Symbol;Acc:MGI:1926129]
ENSMUSG00000033237	Arid2	-0.00981168	0.885335	0.946253	0	0.0266916	0.692366	0.847732	0	-0.0365033	0.588081	0.889952	0		Arid2	AT rich interactive domain 2 (ARID, RFX-like) [Source:MGI Symbol;Acc:MGI:1924294]
ENSMUSG00000019564	Arid3a	0.0578413	0.501088	0.686661	0	-0.055923	0.514793	0.732034	0	0.113765	0.181936	0.57811	0		Arid3a	AT rich interactive domain 3A (BRIGHT-like) [Source:MGI Symbol;Acc:MGI:1328360]
ENSMUSG00000004661	Arid3b	-0.217048	0.136708	0.298608	0	-0.16109	0.275252	0.522956	0	-0.0559502	0.717576	0.938797	0		Arid3b	AT rich interactive domain 3B (BRIGHT-like) [Source:MGI Symbol;Acc:MGI:1930768]
ENSMUSG00000048118	Arid4a	-0.073337	0.437804	0.632388	0	0.017342	0.855625	0.938469	0	-0.0906789	0.334784	0.747097	0		Arid4a	AT rich interactive domain 4A (RBP1-like) [Source:MGI Symbol;Acc:MGI:2444354]
ENSMUSG00000039219	Arid4b	0.130923	0.0790161	0.202926	0	0.152095	0.0419055	0.168483	0	-0.0211725	0.780113	0.958104	0		Arid4b	AT rich interactive domain 4B (RBP1-like) [Source:MGI Symbol;Acc:MGI:2137512]
ENSMUSG00000037447	Arid5a	0.548213	8.26e-13	6.45e-11	1	0.273884	0.000425124	0.00752728	1	0.274327	0.00030024	0.00755195	1		Arid5a	AT rich interactive domain 5A (MRF1-like) [Source:MGI Symbol;Acc:MGI:2443039]
ENSMUSG00000019947	Arid5b	0.0543565	0.432494	0.628163	0	0.194446	0.00496062	0.0427598	1	-0.14009	0.0427914	0.268107	0		Arid5b	AT rich interactive domain 5B (MRF1-like) [Source:MGI Symbol;Acc:MGI:2175912]
ENSMUSG00000025234	Arih1	0.358874	8.75e-08	2.57e-06	1	0.266068	7.41735e-05	0.00201626	1	0.0928056	0.165527	0.55185	0		Arih1	ariadne RBR E3 ubiquitin protein ligase 1 [Source:MGI Symbol;Acc:MGI:1344363]
ENSMUSG00000064145	Arih2	0.336247	9.77e-08	2.81e-06	1	0.257368	5.23504e-05	0.0015092	1	0.0788778	0.207163	0.61231	0		Arih2	ariadne RBR E3 ubiquitin protein ligase 2 [Source:MGI Symbol;Acc:MGI:1344361]
ENSMUSG00000060904	Arl1	-0.0476566	0.503687	0.688209	0	-0.107112	0.133534	0.343128	0	0.0594555	0.405528	0.796821	0		Arl1	ADP-ribosylation factor-like 1 [Source:MGI Symbol;Acc:MGI:99436]
ENSMUSG00000025870	Arl10	0.031993	0.748081	0.865988	0	0.0459411	0.639851	0.817027	0	-0.0139491	0.896281	0.984021	0		Arl10	ADP-ribosylation factor-like 10 [Source:MGI Symbol;Acc:MGI:1930788]
ENSMUSG00000022911	Arl13b	-0.0611333	0.448146	0.640163	0	-0.0433539	0.601959	0.792342	0	-0.0177789	0.823357	0.968535	0		Arl13b	ADP-ribosylation factor-like 13B [Source:MGI Symbol;Acc:MGI:1915396]
ENSMUSG00000027122	Arl14ep	0.269643	4.04e-05	0.000504985	1	0.190333	0.00398157	0.0369251	1	0.0793088	0.225344	0.636095	0		Arl14ep	ADP-ribosylation factor-like 14 effector protein [Source:MGI Symbol;Acc:MGI:1926020]
ENSMUSG00000042348	Arl15	-0.192957	0.00768371	0.0361637	-1	-0.107964	0.136927	0.348218	0	-0.0849927	0.241868	0.657085	0		Arl15	ADP-ribosylation factor-like 15 [Source:MGI Symbol;Acc:MGI:2442308]
ENSMUSG00000057594	Arl16	-0.0521322	0.629869	0.784439	0	0.00736605	0.962271	0.991568	0	-0.0594981	0.584041	0.888216	0		Arl16	ADP-ribosylation factor-like 16 [Source:MGI Symbol;Acc:MGI:1917567]
ENSMUSG00000024944	Arl2	-0.0553634	0.443849	0.637453	0	0.0237328	0.740644	0.876224	0	-0.0790963	0.269434	0.687967	0		Arl2	ADP-ribosylation factor-like 2 [Source:MGI Symbol;Acc:MGI:1928393]
ENSMUSG00000031776	Arl2bp	0.0378974	0.55728	0.731649	0	-0.100625	0.119842	0.322152	0	0.138522	0.0317156	0.223629	0		Arl2bp	ADP-ribosylation factor-like 2 binding protein [Source:MGI Symbol;Acc:MGI:1349429]
ENSMUSG00000025035	Arl3	-0.496619	0.00924531	0.0417354	-1	-0.439459	0.0212824	0.109374	0	-0.0571497	0.771354	0.955225	0		Arl3	ADP-ribosylation factor-like 3 [Source:MGI Symbol;Acc:MGI:1929699]
ENSMUSG00000047446	Arl4a	-0.159844	0.186218	0.36525	0	-0.184033	0.125607	0.330633	0	0.0241954	0.847527	0.97386	0		Arl4a	ADP-ribosylation factor-like 4A [Source:MGI Symbol;Acc:MGI:99437]
ENSMUSG00000049866	Arl4c	-0.14874	0.229869	0.419968	0	-0.131182	0.290437	0.538485	0	-0.0175585	0.887345	0.982747	0		Arl4c	ADP-ribosylation factor-like 4C [Source:MGI Symbol;Acc:MGI:2445172]
ENSMUSG00000034936	Arl4d	-0.668031	1.29e-10	6.98e-09	-1	-0.152449	0.137508	0.349309	0	-0.515577	9.33269e-07	5.80127e-05	-1		Arl4d	ADP-ribosylation factor-like 4D [Source:MGI Symbol;Acc:MGI:1933155]
ENSMUSG00000036093	Arl5a	-0.188647	0.0363519	0.116066	0	-0.0605867	0.501938	0.720956	0	-0.12806	0.155531	0.53546	0		Arl5a	ADP-ribosylation factor-like 5A [Source:MGI Symbol;Acc:MGI:1922673]
ENSMUSG00000017418	Arl5b	0.0784426	0.263857	0.458777	0	0.215028	0.00223278	0.0252486	1	-0.136586	0.0518157	0.298882	0		Arl5b	ADP-ribosylation factor-like 5B [Source:MGI Symbol;Acc:MGI:1923119]
ENSMUSG00000022722	Arl6	-0.333665	0.00410983	0.0224941	-1	-0.283631	0.0153775	0.0880972	0	-0.0500262	0.690386	0.930036	0		Arl6	ADP-ribosylation factor-like 6 [Source:MGI Symbol;Acc:MGI:1927136]
ENSMUSG00000030654	Arl6ip1	0.116705	0.110811	0.258261	0	-0.0544352	0.459833	0.690499	0	0.17114	0.0195056	0.166473	0		Arl6ip1	ADP-ribosylation factor-like 6 interacting protein 1 [Source:MGI Symbol;Acc:MGI:1858943]
ENSMUSG00000029404	Arl6ip4	-0.16094	0.0766875	0.199041	0	-0.116534	0.208389	0.445456	0	-0.0444046	0.625199	0.903619	0		Arl6ip4	ADP-ribosylation factor-like 6 interacting protein 4 [Source:MGI Symbol;Acc:MGI:1929500]
ENSMUSG00000035199	Arl6ip5	-0.145929	0.148256	0.314818	0	-0.344114	0.00067768	0.0105981	-1	0.198186	0.0504422	0.29341	0		Arl6ip5	ADP-ribosylation factor-like 6 interacting protein 5 [Source:MGI Symbol;Acc:MGI:1929501]
ENSMUSG00000026960	Arl6ip6	0.209721	0.0287701	0.0978247	0	0.149795	0.12247	0.32598	0	0.0599238	0.533615	0.867476	0		Arl6ip6	ADP-ribosylation factor-like 6 interacting protein 6 [Source:MGI Symbol;Acc:MGI:1929507]
ENSMUSG00000026426	Arl8a	-0.010196	0.873202	0.9391	0	0.011899	0.85553	0.938457	0	-0.022095	0.728418	0.94271	0		Arl8a	ADP-ribosylation factor-like 8A [Source:MGI Symbol;Acc:MGI:1915974]
ENSMUSG00000030105	Arl8b	-0.00405345	0.953362	0.983986	0	0.0543363	0.419118	0.657212	0	-0.0583898	0.384712	0.782016	0		Arl8b	ADP-ribosylation factor-like 8B [Source:MGI Symbol;Acc:MGI:1914416]
ENSMUSG00000027599	Armc1	-0.138051	0.0730953	0.192335	0	-0.125581	0.103967	0.29626	0	-0.0124695	0.876403	0.980158	0		Armc1	armadillo repeat containing 1 [Source:MGI Symbol;Acc:MGI:1921502]
ENSMUSG00000038525	Armc10	0.137302	0.0963299	0.233536	0	0.0979001	0.237069	0.479319	0	0.039401	0.638759	0.910389	0		Armc10	armadillo repeat containing 10 [Source:MGI Symbol;Acc:MGI:1914461]
ENSMUSG00000042178	Armc5	0.0402066	0.599111	0.762078	0	-0.0157257	0.84231	0.933222	0	0.0559323	0.463501	0.827747	0		Armc5	armadillo repeat containing 5 [Source:MGI Symbol;Acc:MGI:2384586]
ENSMUSG00000002343	Armc6	0.0357929	0.757444	0.870435	0	-0.154251	0.171955	0.398812	0	0.190046	0.0907403	0.409	0		Armc6	armadillo repeat containing 6 [Source:MGI Symbol;Acc:MGI:1924063]
ENSMUSG00000057219	Armc7	0.0508721	0.726399	0.851808	0	0.153296	0.28576	0.53318	0	-0.102428	0.48133	0.839021	0		Armc7	armadillo repeat containing 7 [Source:MGI Symbol;Acc:MGI:2679719]
ENSMUSG00000032468	Armc8	0.233127	0.00142439	0.00965297	1	0.212105	0.00387307	0.0362107	1	0.0210197	0.781885	0.958104	0		Armc8	armadillo repeat containing 8 [Source:MGI Symbol;Acc:MGI:1921375]
ENSMUSG00000062590	Armc9	0.0969064	0.283723	0.481259	0	0.0073971	0.948186	0.98626	0	0.0895089	0.321631	0.736673	0		Armc9	armadillo repeat containing 9 [Source:MGI Symbol;Acc:MGI:1926045]
ENSMUSG00000033460	Armcx1	0.19109	0.0176606	0.0682243	0	0.142906	0.0775285	0.247292	0	0.0481821	0.558472	0.876171	0		Armcx1	armadillo repeat containing, X-linked 1 [Source:MGI Symbol;Acc:MGI:1925498]
ENSMUSG00000033436	Armcx2	0.133824	0.0420453	0.12878	0	0.0281296	0.670112	0.83516	0	0.105695	0.108674	0.448343	0		Armcx2	armadillo repeat containing, X-linked 2 [Source:MGI Symbol;Acc:MGI:1914666]
ENSMUSG00000049047	Armcx3	0.206396	0.00732805	0.0348844	1	0.141159	0.06875	0.229092	0	0.0652354	0.396814	0.790023	0		Armcx3	armadillo repeat containing, X-linked 3 [Source:MGI Symbol;Acc:MGI:1918953]
ENSMUSG00000049804	Armcx4	0.642072	1.18e-07	3.3e-06	1	0.286065	0.0187856	0.100686	0	0.356004	0.00317137	0.0476015	1		Armcx4	armadillo repeat containing, X-linked 4 [Source:MGI Symbol;Acc:MGI:2147887]
ENSMUSG00000072969	Armcx5	0.0240937	0.840215	0.919377	0	0.0928156	0.394046	0.636856	0	-0.0687239	0.528223	0.865388	0		Armcx5	armadillo repeat containing, X-linked 5 [Source:MGI Symbol;Acc:MGI:2148026]
ENSMUSG00000050394	Armcx6	0.55564	9.01e-05	0.00100134	1	0.493476	0.000557247	0.00905297	1	0.0621405	0.662818	0.919239	0		Armcx6	armadillo repeat containing, X-linked 6 [Source:MGI Symbol;Acc:MGI:2147993]
ENSMUSG00000039901	Armh3	0.0570574	0.569422	0.74034	0	0.109981	0.274955	0.522554	0	-0.052925	0.604102	0.89603	0		Armh3	armadillo-like helical domain containing 3 [Source:MGI Symbol;Acc:MGI:1918867]
ENSMUSG00000061759	Armt1	-0.00936123	0.907606	0.958264	0	-0.206947	0.00898447	0.0627232	0	0.197587	0.0123966	0.123509	0		Armt1	acidic residue methyltransferase 1 [Source:MGI Symbol;Acc:MGI:1920669]
ENSMUSG00000015522	Arnt	0.0899331	0.248658	0.442132	0	0.112162	0.150992	0.370385	0	-0.0222294	0.777628	0.957662	0		Arnt	aryl hydrocarbon receptor nuclear translocator [Source:MGI Symbol;Acc:MGI:88071]
ENSMUSG00000015709	Arnt2	0.417428	1.43e-10	7.68e-09	1	0.360029	3.55464e-08	4.02345e-06	1	0.0573986	0.375566	0.77487	0		Arnt2	aryl hydrocarbon receptor nuclear translocator 2 [Source:MGI Symbol;Acc:MGI:107188]
ENSMUSG00000055116	Arntl	0.0275578	0.76301	0.872725	0	-0.241369	0.00630464	0.049863	-1	0.268929	0.00224538	0.0373572	1		Arntl	aryl hydrocarbon receptor nuclear translocator-like [Source:MGI Symbol;Acc:MGI:1096381]
ENSMUSG00000040187	Arntl2	-0.0129409	0.903656	0.956287	0	0.000142939	1	1	0	-0.0130838	0.905821	0.986284	0		Arntl2	aryl hydrocarbon receptor nuclear translocator-like 2 [Source:MGI Symbol;Acc:MGI:2684845]
ENSMUSG00000029621	Arpc1a	0.191594	0.00570437	0.0289962	1	0.117645	0.0915906	0.274141	0	0.0739484	0.286101	0.704112	0		Arpc1a	actin related protein 2/3 complex, subunit 1A [Source:MGI Symbol;Acc:MGI:1928896]
ENSMUSG00000029622	Arpc1b	0.189392	0.00427387	0.0232263	1	0.0255915	0.700691	0.851747	0	0.1638	0.0135235	0.131142	0		Arpc1b	actin related protein 2/3 complex, subunit 1B [Source:MGI Symbol;Acc:MGI:1343142]
ENSMUSG00000006304	Arpc2	-0.0720296	0.360423	0.559394	0	-0.123886	0.116632	0.317518	0	0.0518566	0.512633	0.855979	0		Arpc2	actin related protein 2/3 complex, subunit 2 [Source:MGI Symbol;Acc:MGI:1923959]
ENSMUSG00000029465	Arpc3	-0.228821	0.00223627	0.0137186	-1	-0.252394	0.000808196	0.0121308	-1	0.0235745	0.763025	0.953993	0		Arpc3	actin related protein 2/3 complex, subunit 3 [Source:MGI Symbol;Acc:MGI:1928375]
ENSMUSG00000079426	Arpc4	-0.172821	0.0554433	0.15812	0	-0.118857	0.188247	0.420036	0	-0.0539638	0.551536	0.874039	0		Arpc4	actin related protein 2/3 complex, subunit 4 [Source:MGI Symbol;Acc:MGI:1915339]
ENSMUSG00000008475	Arpc5	-0.144042	0.0893656	0.221911	0	-0.143307	0.0915392	0.274082	0	-0.000735113	0.993695	1	0		Arpc5	actin related protein 2/3 complex, subunit 5 [Source:MGI Symbol;Acc:MGI:1915021]
ENSMUSG00000026755	Arpc5l	-0.113541	0.144794	0.309929	0	0.00526745	0.954953	0.989525	0	-0.118808	0.128135	0.489922	0		Arpc5l	actin related protein 2/3 complex, subunit 5-like [Source:MGI Symbol;Acc:MGI:1921442]
ENSMUSG00000039043	Arpin	0.0292768	0.698897	0.832778	0	-0.0313434	0.682057	0.841063	0	0.0606204	0.420976	0.80681	0		Arpin	actin-related protein 2/3 complex inhibitor [Source:MGI Symbol;Acc:MGI:1917670]
ENSMUSG00000007656	Arpp19	0.25523	0.000122647	0.00129186	1	0.183682	0.00593532	0.0479583	1	0.0715469	0.282163	0.698778	0		Arpp19	cAMP-regulated phosphoprotein 19 [Source:MGI Symbol;Acc:MGI:1891691]
ENSMUSG00000018909	Arrb1	-0.11221	0.0958256	0.232722	0	0.00667779	0.925907	0.977158	0	-0.118887	0.0780093	0.378108	0		Arrb1	arrestin, beta 1 [Source:MGI Symbol;Acc:MGI:99473]
ENSMUSG00000060216	Arrb2	-0.306106	0.00371256	0.0208147	-1	-0.289603	0.00645179	0.0505922	0	-0.0164957	0.887454	0.982747	0		Arrb2	arrestin, beta 2 [Source:MGI Symbol;Acc:MGI:99474]
ENSMUSG00000026972	Arrdc1	0.0828636	0.525558	0.706356	0	0.0198293	0.896893	0.962181	0	0.0630332	0.608029	0.89812	0		Arrdc1	arrestin domain containing 1 [Source:MGI Symbol;Acc:MGI:2446136]
ENSMUSG00000002910	Arrdc2	0.156163	0.313747	0.513383	0	0.133298	0.396284	0.638988	0	0.022862	0.876612	0.980158	0		Arrdc2	arrestin domain containing 2 [Source:MGI Symbol;Acc:MGI:1918057]
ENSMUSG00000074794	Arrdc3	0.10452	0.285921	0.48429	0	0.00789506	0.937573	0.982467	0	0.0966245	0.324144	0.738897	0		Arrdc3	arrestin domain containing 3 [Source:MGI Symbol;Acc:MGI:2145242]
ENSMUSG00000042659	Arrdc4	-0.00598095	0.984806	1	0	0.0554957	0.671394	0.835928	0	-0.061478	0.636595	0.909449	0		Arrdc4	arrestin domain containing 4 [Source:MGI Symbol;Acc:MGI:1913662]
ENSMUSG00000022620	Arsa	0.229655	0.0246519	0.087354	0	0.21709	0.0339713	0.147032	0	0.0125641	0.902564	0.985167	0		Arsa	arylsulfatase A [Source:MGI Symbol;Acc:MGI:88077]
ENSMUSG00000042082	Arsb	0.120053	0.0594333	0.1657	0	-0.103763	0.105952	0.299628	0	0.223815	0.000456007	0.0103945	1		Arsb	arylsulfatase B [Source:MGI Symbol;Acc:MGI:88075]
ENSMUSG00000020604	Arsg	-0.223446	0.145858	0.3115	0	0.037843	0.809312	0.914849	0	-0.261287	0.089363	0.405904	0		Arsg	arylsulfatase G [Source:MGI Symbol;Acc:MGI:1921258]
ENSMUSG00000021592	Arsk	0.621545	1.01e-09	4.51e-08	1	0.464092	6.34645e-06	0.000295142	1	0.157448	0.115882	0.463446	0		Arsk	arylsulfatase K [Source:MGI Symbol;Acc:MGI:1924291]
ENSMUSG00000031982	Arv1	0.0351878	0.758474	0.870782	0	-0.0496404	0.691818	0.847428	0	0.0848292	0.463818	0.827828	0		Arv1	ARV1 homolog, fatty acid homeostasis modulator [Source:MGI Symbol;Acc:MGI:1916115]
ENSMUSG00000000325	Arvcf	-0.231386	0.00716615	0.0343244	-1	0.186257	0.0281425	0.130937	0	-0.417644	9.40963e-07	5.80127e-05	-1		Arvcf	armadillo repeat gene deleted in velocardiofacial syndrome [Source:MGI Symbol;Acc:MGI:109620]
ENSMUSG00000048040	Arxes2	-0.532847	0.000496425	0.00414458	-1	-0.229262	0.132232	0.340734	0	-0.303578	0.0496844	0.291334	0		Arxes2	adipocyte-related X-chromosome expressed sequence 2 [Source:MGI Symbol;Acc:MGI:1924226]
ENSMUSG00000031591	Asah1	0.228471	0.00153988	0.0102627	1	0.154304	0.032592	0.142877	0	0.0741667	0.303643	0.721936	0		Asah1	N-acylsphingosine amidohydrolase 1 [Source:MGI Symbol;Acc:MGI:1277124]
ENSMUSG00000022377	Asap1	-0.0463191	0.491715	0.678594	0	-0.0317174	0.63876	0.816503	0	-0.0146017	0.828458	0.97034	0		Asap1	ArfGAP with SH3 domain, ankyrin repeat and PH domain1 [Source:MGI Symbol;Acc:MGI:1342335]
ENSMUSG00000052632	Asap2	0.0587708	0.494478	0.680759	0	-0.0593669	0.490548	0.712013	0	0.118138	0.16628	0.552933	0		Asap2	ArfGAP with SH3 domain, ankyrin repeat and PH domain 2 [Source:MGI Symbol;Acc:MGI:2685438]
ENSMUSG00000036995	Asap3	0.216454	0.0219299	0.079948	0	0.212771	0.0255311	0.123057	0	0.00367987	0.973433	1	0		Asap3	ArfGAP with SH3 domain, ankyrin repeat and PH domain 3 [Source:MGI Symbol;Acc:MGI:2684986]
ENSMUSG00000026311	Asb1	0.0241965	0.77179	0.878219	0	0.0662268	0.432454	0.668056	0	-0.0420309	0.624256	0.903619	0		Asb1	ankyrin repeat and SOCS box-containing 1 [Source:MGI Symbol;Acc:MGI:1929735]
ENSMUSG00000033781	Asb13	-0.126682	0.202002	0.385389	0	-0.0723408	0.469021	0.697246	0	-0.0543401	0.595124	0.893524	0		Asb13	ankyrin repeat and SOCS box-containing 13 [Source:MGI Symbol;Acc:MGI:2145525]
ENSMUSG00000020305	Asb3	-0.0217343	0.824017	0.909872	0	0.00912737	0.922859	0.975553	0	-0.0308617	0.742389	0.947381	0		Asb3	ankyrin repeat and SOCS box-containing 3 [Source:MGI Symbol;Acc:MGI:1929749]
ENSMUSG00000039483	Asb6	0.0839136	0.283411	0.480982	0	0.0360558	0.654031	0.826606	0	0.0478574	0.54004	0.868922	0		Asb6	ankyrin repeat and SOCS box-containing 6 [Source:MGI Symbol;Acc:MGI:1919573]
ENSMUSG00000030509	Asb7	0.0912491	0.240561	0.43316	0	0.0441636	0.575687	0.774594	0	0.047085	0.54641	0.871585	0		Asb7	ankyrin repeat and SOCS box-containing 7 [Source:MGI Symbol;Acc:MGI:2152835]
ENSMUSG00000048175	Asb8	-0.0583638	0.411949	0.609385	0	-0.093564	0.192194	0.42522	0	0.0352005	0.62867	0.905585	0		Asb8	ankyrin repeat and SOCS box-containing 8 [Source:MGI Symbol;Acc:MGI:1925791]
ENSMUSG00000044475	Ascc1	0.306868	0.0144721	0.0586401	0	0.162559	0.199162	0.43372	0	0.144307	0.249607	0.666915	0		Ascc1	activating signal cointegrator 1 complex subunit 1 [Source:MGI Symbol;Acc:MGI:1916340]
ENSMUSG00000020412	Ascc2	0.0615238	0.354229	0.55278	0	0.052123	0.433147	0.668538	0	0.00940067	0.891232	0.983245	0		Ascc2	activating signal cointegrator 1 complex subunit 2 [Source:MGI Symbol;Acc:MGI:1922702]
ENSMUSG00000038774	Ascc3	0.0118962	0.862703	0.933087	0	-0.0781755	0.248968	0.493681	0	0.0900718	0.18373	0.580955	0		Ascc3	activating signal cointegrator 1 complex subunit 3 [Source:MGI Symbol;Acc:MGI:1925237]
ENSMUSG00000019857	Asf1a	0.0295311	0.727839	0.852479	0	-0.0279803	0.74498	0.878331	0	0.0575115	0.49393	0.845504	0		Asf1a	anti-silencing function 1A histone chaperone [Source:MGI Symbol;Acc:MGI:1913653]
ENSMUSG00000005470	Asf1b	-0.300845	0.194044	0.375445	0	-0.481719	0.0391689	0.161361	0	0.180885	0.444124	0.819197	0		Asf1b	anti-silencing function 1B histone chaperone [Source:MGI Symbol;Acc:MGI:1914179]
ENSMUSG00000028053	Ash1l	-0.0209277	0.786147	0.886657	0	-0.0539453	0.483301	0.70683	0	0.0330177	0.667816	0.920548	0		Ash1l	ASH1 like histone lysine methyltransferase [Source:MGI Symbol;Acc:MGI:2183158]
ENSMUSG00000031575	Ash2l	0.0636326	0.337836	0.536227	0	-0.00100048	0.990416	1	0	0.0646331	0.330885	0.743164	0		Ash2l	ASH2 like histone lysine methyltransferase complex subunit [Source:MGI Symbol;Acc:MGI:1344416]
ENSMUSG00000023017	Asic1	-0.0804247	0.43163	0.627474	0	-0.254213	0.0127424	0.078323	0	0.173789	0.0881404	0.403023	0		Asic1	acid-sensing (proton-gated) ion channel 1 [Source:MGI Symbol;Acc:MGI:1194915]
ENSMUSG00000025533	Asl	-0.0371818	0.646666	0.796736	0	-0.0628371	0.439763	0.673964	0	0.0256558	0.75668	0.952333	0		Asl	argininosuccinate lyase [Source:MGI Symbol;Acc:MGI:88084]
ENSMUSG00000052456	Asna1	-0.120954	0.121066	0.275104	0	-0.141654	0.0712366	0.234439	0	0.020701	0.798527	0.961533	0		Asna1	arsA arsenite transporter, ATP-binding, homolog 1 (bacterial) [Source:MGI Symbol;Acc:MGI:1928379]
ENSMUSG00000029752	Asns	0.127343	0.0855667	0.214835	0	0.120434	0.103951	0.29626	0	0.00690804	0.928517	0.993252	0		Asns	asparagine synthetase [Source:MGI Symbol;Acc:MGI:1350929]
ENSMUSG00000026095	Asnsd1	0.316387	0.0326238	0.107441	0	0.0934244	0.545085	0.752032	0	0.222954	0.133508	0.498273	0		Asnsd1	asparagine synthetase domain containing 1 [Source:MGI Symbol;Acc:MGI:1917646]
ENSMUSG00000028207	Asph	0.120729	0.0656293	0.177631	0	-0.00671537	0.923337	0.97569	0	0.127445	0.0525364	0.300653	0		Asph	aspartate-beta-hydroxylase [Source:MGI Symbol;Acc:MGI:1914186]
ENSMUSG00000029348	Asphd2	0.0526059	0.797009	0.893916	0	0.14171	0.457456	0.688352	0	-0.0891137	0.640014	0.910687	0		Asphd2	aspartate beta-hydroxylase domain containing 2 [Source:MGI Symbol;Acc:MGI:1920148]
ENSMUSG00000033952	Aspm	-0.337021	0.00993455	0.0441255	-1	-0.488328	0.000196856	0.00435339	-1	0.151309	0.249774	0.667014	0		Aspm	abnormal spindle microtubule assembly [Source:MGI Symbol;Acc:MGI:1334448]
ENSMUSG00000025142	Aspscr1	-0.0597229	0.375839	0.573603	0	-0.0345767	0.609321	0.79732	0	-0.025146	0.715353	0.9382	0		Aspscr1	alveolar soft part sarcoma chromosome region, candidate 1 (human) [Source:MGI Symbol;Acc:MGI:1916188]
ENSMUSG00000024654	Asrgl1	-0.108707	0.357613	0.556551	0	0.112992	0.343868	0.591932	0	-0.221701	0.0590143	0.323513	0		Asrgl1	asparaginase like 1 [Source:MGI Symbol;Acc:MGI:1913764]
ENSMUSG00000076441	Ass1	-0.245168	0.00189236	0.01207	-1	-0.049139	0.534434	0.745341	0	-0.196029	0.0130086	0.127401	0		Ass1	argininosuccinate synthetase 1 [Source:MGI Symbol;Acc:MGI:88090]
ENSMUSG00000032567	Aste1	0.139699	0.23604	0.427584	0	0.0109782	0.943088	0.984585	0	0.128719	0.278258	0.695979	0		Aste1	asteroid homolog 1 [Source:MGI Symbol;Acc:MGI:1913845]
ENSMUSG00000042548	Asxl1	0.0292082	0.640132	0.791297	0	0.0952537	0.126199	0.331439	0	-0.0660457	0.288175	0.70497	0		Asxl1	additional sex combs like 1 [Source:MGI Symbol;Acc:MGI:2684063]
ENSMUSG00000037486	Asxl2	0.0386892	0.574043	0.743268	0	-0.0389375	0.574572	0.773998	0	0.0776268	0.259751	0.676647	0		Asxl2	additional sex combs like 2, transcriptional regulator [Source:MGI Symbol;Acc:MGI:1922552]
ENSMUSG00000045215	Asxl3	0.931956	0.000180179	0.00178358	1	-0.502156	0.0851509	0.261846	0	1.43417	4.01132e-08	3.52818e-06	1		Asxl3	additional sex combs like 3, transcriptional regulator [Source:MGI Symbol;Acc:MGI:2685175]
ENSMUSG00000013662	Atad1	0.174011	0.0107074	0.0467757	1	0.115848	0.0904726	0.272133	0	0.0581625	0.39587	0.789795	0		Atad1	ATPase family, AAA domain containing 1 [Source:MGI Symbol;Acc:MGI:1915229]
ENSMUSG00000022360	Atad2	-0.25312	0.122617	0.277803	0	-0.325652	0.0472202	0.181705	0	0.0725324	0.658982	0.917876	0		Atad2	ATPase family, AAA domain containing 2 [Source:MGI Symbol;Acc:MGI:1917722]
ENSMUSG00000052812	Atad2b	0.153654	0.0434672	0.131747	0	0.147581	0.053473	0.196294	0	0.0060724	0.93601	0.996193	0		Atad2b	ATPase family, AAA domain containing 2B [Source:MGI Symbol;Acc:MGI:2444798]
ENSMUSG00000029036	Atad3a	-0.164811	0.05658	0.160171	0	-0.137171	0.11481	0.314579	0	-0.0276385	0.751723	0.950216	0		Atad3a	ATPase family, AAA domain containing 3A [Source:MGI Symbol;Acc:MGI:1919214]
ENSMUSG00000017550	Atad5	-0.393415	0.0177694	0.0684837	0	-0.395892	0.0173448	0.0955763	0	0.00247998	0.993261	1	0		Atad5	ATPase family, AAA domain containing 5 [Source:MGI Symbol;Acc:MGI:2442925]
ENSMUSG00000024426	Atat1	-0.293106	0.0032926	0.0188349	-1	-0.00622537	0.950705	0.987832	0	-0.28688	0.00409206	0.0573096	0		Atat1	alpha tubulin acetyltransferase 1 [Source:MGI Symbol;Acc:MGI:1913869]
ENSMUSG00000030850	Ate1	0.116675	0.0973324	0.235237	0	-0.0376293	0.600483	0.791984	0	0.154305	0.0287834	0.210856	0		Ate1	arginyltransferase 1 [Source:MGI Symbol;Acc:MGI:1333870]
ENSMUSG00000023027	Atf1	-0.0188933	0.774793	0.880224	0	-0.00773683	0.910471	0.969667	0	-0.0111564	0.865524	0.976129	0		Atf1	activating transcription factor 1 [Source:MGI Symbol;Acc:MGI:1298366]
ENSMUSG00000027104	Atf2	0.142629	0.0191244	0.0721947	0	0.1306	0.0324519	0.142444	0	0.0120285	0.846672	0.973666	0		Atf2	activating transcription factor 2 [Source:MGI Symbol;Acc:MGI:109349]
ENSMUSG00000026628	Atf3	-0.0130027	0.959282	0.986574	0	-0.0754936	0.733591	0.872025	0	0.0624939	0.792336	0.959478	0		Atf3	activating transcription factor 3 [Source:MGI Symbol;Acc:MGI:109384]
ENSMUSG00000042406	Atf4	0.164408	0.0140667	0.0574828	0	0.0804914	0.229941	0.471177	0	0.0839168	0.210216	0.616582	0		Atf4	activating transcription factor 4 [Source:MGI Symbol;Acc:MGI:88096]
ENSMUSG00000038539	Atf5	0.167842	0.183338	0.361983	0	0.122532	0.331579	0.579444	0	0.045309	0.719652	0.939932	0		Atf5	activating transcription factor 5 [Source:MGI Symbol;Acc:MGI:2141857]
ENSMUSG00000026663	Atf6	-0.0518847	0.462273	0.653381	0	-0.0530209	0.456089	0.686669	0	0.00113638	0.992937	1	0		Atf6	activating transcription factor 6 [Source:MGI Symbol;Acc:MGI:1926157]
ENSMUSG00000015461	Atf6b	-0.249047	0.000120668	0.00127491	-1	-0.0782841	0.228084	0.46946	0	-0.170763	0.00853665	0.0972629	0		Atf6b	activating transcription factor 6 beta [Source:MGI Symbol;Acc:MGI:105121]
ENSMUSG00000099083	Atf7	0.021002	0.76985	0.877325	0	0.0258203	0.720986	0.864285	0	-0.00481839	0.949899	0.997426	0		Atf7	activating transcription factor 7 [Source:MGI Symbol;Acc:MGI:2443472]
ENSMUSG00000030213	Atf7ip	-0.00957224	0.888981	0.948608	0	0.0210282	0.757059	0.885302	0	-0.0306004	0.651493	0.914312	0		Atf7ip	activating transcription factor 7 interacting protein [Source:MGI Symbol;Acc:MGI:1858965]
ENSMUSG00000021619	Atg10	0.430833	0.0107544	0.0469365	1	0.266029	0.124058	0.327808	0	0.164784	0.323334	0.738198	0		Atg10	autophagy related 10 [Source:MGI Symbol;Acc:MGI:1914045]
ENSMUSG00000037204	Atg101	-0.174596	0.077137	0.19966	0	-0.0215526	0.835749	0.929989	0	-0.153043	0.121404	0.474786	0		Atg101	autophagy related 101 [Source:MGI Symbol;Acc:MGI:1915368]
ENSMUSG00000032905	Atg12	-0.0787127	0.302207	0.502429	0	0.0272903	0.719124	0.862611	0	-0.106003	0.162355	0.546419	0		Atg12	autophagy related 12 [Source:MGI Symbol;Acc:MGI:1914776]
ENSMUSG00000027244	Atg13	0.127502	0.103777	0.246739	0	0.118688	0.131906	0.340229	0	0.00881369	0.91256	0.988489	0		Atg13	autophagy related 13 [Source:MGI Symbol;Acc:MGI:1196429]
ENSMUSG00000037526	Atg14	0.221717	0.0238197	0.085126	0	0.182728	0.064241	0.219954	0	0.0389869	0.693061	0.930646	0		Atg14	autophagy related 14 [Source:MGI Symbol;Acc:MGI:1261775]
ENSMUSG00000026289	Atg16l1	0.0455333	0.577249	0.745602	0	0.0544199	0.50839	0.726745	0	-0.00888696	0.92008	0.991263	0		Atg16l1	autophagy related 16-like 1 (S. cerevisiae) [Source:MGI Symbol;Acc:MGI:1924290]
ENSMUSG00000047767	Atg16l2	-0.0273787	0.80881	0.90057	0	-0.0370538	0.729341	0.869649	0	0.00967579	0.930889	0.994095	0		Atg16l2	autophagy related 16-like 2 (S. cerevisiae) [Source:MGI Symbol;Acc:MGI:1920933]
ENSMUSG00000024773	Atg2a	-0.0656208	0.352984	0.551566	0	-0.0444634	0.530142	0.742618	0	-0.0211572	0.768944	0.954485	0		Atg2a	autophagy related 2A [Source:MGI Symbol;Acc:MGI:1916291]
ENSMUSG00000041341	Atg2b	0.149467	0.0289745	0.0983976	0	0.0311146	0.653634	0.826484	0	0.118352	0.0834239	0.389848	0		Atg2b	autophagy related 2B [Source:MGI Symbol;Acc:MGI:1923809]
ENSMUSG00000022663	Atg3	-0.0106187	0.874659	0.940008	0	-0.0323157	0.62985	0.811257	0	0.0216971	0.748467	0.949898	0		Atg3	autophagy related 3 [Source:MGI Symbol;Acc:MGI:1915091]
ENSMUSG00000079418	Atg4a	-0.021801	0.845976	0.923339	0	0.0450334	0.666576	0.833611	0	-0.0668348	0.523769	0.862577	0		Atg4a	autophagy related 4A, cysteine peptidase [Source:MGI Symbol;Acc:MGI:2147903]
ENSMUSG00000026280	Atg4b	0.0372159	0.587305	0.752538	0	0.0424589	0.53633	0.746221	0	-0.00524325	0.941938	0.99689	0		Atg4b	autophagy related 4B, cysteine peptidase [Source:MGI Symbol;Acc:MGI:1913865]
ENSMUSG00000028550	Atg4c	-0.0955586	0.341524	0.540431	0	0.0480022	0.631931	0.812281	0	-0.143561	0.149884	0.524836	0		Atg4c	autophagy related 4C, cysteine peptidase [Source:MGI Symbol;Acc:MGI:2651854]
ENSMUSG00000002820	Atg4d	-0.0390523	0.676595	0.817913	0	-0.0181287	0.844262	0.933856	0	-0.0209233	0.837074	0.97186	0		Atg4d	autophagy related 4D, cysteine peptidase [Source:MGI Symbol;Acc:MGI:2444308]
ENSMUSG00000038160	Atg5	-0.00849774	0.928337	0.968811	0	-0.0253224	0.776244	0.897526	0	0.0168249	0.850787	0.974656	0		Atg5	autophagy related 5 [Source:MGI Symbol;Acc:MGI:1277186]
ENSMUSG00000030314	Atg7	-0.0249842	0.737334	0.858503	0	0.0372314	0.622895	0.805993	0	-0.0622158	0.402133	0.793634	0		Atg7	autophagy related 7 [Source:MGI Symbol;Acc:MGI:1921494]
ENSMUSG00000033124	Atg9a	0.00348355	0.967568	0.990098	0	-0.00449109	0.965894	0.993004	0	0.00797467	0.927569	0.99293	0		Atg9a	autophagy related 9A [Source:MGI Symbol;Acc:MGI:2138446]
ENSMUSG00000026192	Atic	-0.148518	0.0800298	0.204958	0	-0.152996	0.0721415	0.236403	0	0.00447856	0.961501	1	0		Atic	5-aminoimidazole-4-carboxamide ribonucleotide formyltransferase/IMP cyclohydrolase [Source:MGI Symbol;Acc:MGI:1351352]
ENSMUSG00000021066	Atl1	-0.202257	0.0378031	0.119566	0	0.0454429	0.652879	0.825983	0	-0.2477	0.011047	0.114957	0		Atl1	atlastin GTPase 1 [Source:MGI Symbol;Acc:MGI:1921241]
ENSMUSG00000059811	Atl2	-0.116807	0.112612	0.26096	0	-0.0538811	0.465146	0.69395	0	-0.0629254	0.395366	0.789795	0		Atl2	atlastin GTPase 2 [Source:MGI Symbol;Acc:MGI:1929492]
ENSMUSG00000024759	Atl3	0.0648427	0.333349	0.53241	0	0.106686	0.111297	0.308314	0	-0.0418435	0.531764	0.866343	0		Atl3	atlastin GTPase 3 [Source:MGI Symbol;Acc:MGI:1924270]
ENSMUSG00000034218	Atm	0.514581	6.35e-13	5.13e-11	1	0.241989	0.000767981	0.0116735	1	0.272592	0.000128664	0.0038127	1		Atm	ataxia telangiectasia mutated [Source:MGI Symbol;Acc:MGI:107202]
ENSMUSG00000047388	Atmin	-0.160509	0.0335837	0.109817	0	-0.113127	0.137138	0.348498	0	-0.0473815	0.532139	0.866746	0		Atmin	ATM interactor [Source:MGI Symbol;Acc:MGI:2682328]
ENSMUSG00000004263	Atn1	-0.0801463	0.713104	0.842582	0	-0.155958	0.470498	0.698088	0	0.0758186	0.738884	0.945884	0		Atn1	atrophin 1 [Source:MGI Symbol;Acc:MGI:104725]
ENSMUSG00000018585	Atox1	-0.308256	0.000117565	0.00124881	-1	-0.214881	0.00738719	0.0553141	0	-0.0933729	0.250139	0.667383	0		Atox1	antioxidant 1 copper chaperone [Source:MGI Symbol;Acc:MGI:1333855]
ENSMUSG00000025324	Atp10a	0.212539	0.128988	0.287244	0	-0.136138	0.333382	0.581673	0	0.348677	0.0128072	0.125876	0		Atp10a	ATPase, class V, type 10A [Source:MGI Symbol;Acc:MGI:1330809]
ENSMUSG00000046808	Atp10d	0.276215	0.0963501	0.233544	0	0.0898316	0.611124	0.798609	0	0.186374	0.252099	0.670462	0		Atp10d	ATPase, class V, type 10D [Source:MGI Symbol;Acc:MGI:2450125]
ENSMUSG00000031441	Atp11a	0.106131	0.13155	0.291164	0	0.0846431	0.229738	0.47111	0	0.0214882	0.760238	0.95326	0		Atp11a	ATPase, class VI, type 11A [Source:MGI Symbol;Acc:MGI:1354735]
ENSMUSG00000037400	Atp11b	-0.0734938	0.248501	0.442038	0	-0.0784868	0.218365	0.457473	0	0.00499322	0.938505	0.99689	0		Atp11b	ATPase, class VI, type 11B [Source:MGI Symbol;Acc:MGI:1923545]
ENSMUSG00000062949	Atp11c	-0.0456185	0.54187	0.719005	0	-0.0398181	0.598135	0.790137	0	-0.00580014	0.941774	0.99689	0		Atp11c	ATPase, class VI, type 11C [Source:MGI Symbol;Acc:MGI:1859661]
ENSMUSG00000031862	Atp13a1	0.214808	0.000859226	0.0063972	1	0.0671712	0.300365	0.548934	0	0.147637	0.0218801	0.178212	0		Atp13a1	ATPase type 13A1 [Source:MGI Symbol;Acc:MGI:2180801]
ENSMUSG00000036622	Atp13a2	-0.0672417	0.414868	0.61239	0	0.0278554	0.739078	0.875201	0	-0.0950972	0.247937	0.664565	0		Atp13a2	ATPase type 13A2 [Source:MGI Symbol;Acc:MGI:1922022]
ENSMUSG00000022533	Atp13a3	0.0571641	0.391764	0.590275	0	0.247459	0.000206546	0.00450604	1	-0.190295	0.00428157	0.0593616	0		Atp13a3	ATPase type 13A3 [Source:MGI Symbol;Acc:MGI:2685387]
ENSMUSG00000033161	Atp1a1	-0.162542	0.0247873	0.0876312	0	-0.149632	0.0389353	0.160725	0	-0.01291	0.858497	0.975562	0		Atp1a1	ATPase, Na+/K+ transporting, alpha 1 polypeptide [Source:MGI Symbol;Acc:MGI:88105]
ENSMUSG00000026576	Atp1b1	-0.415735	3.54e-08	1.13e-06	-1	-0.417753	3.20411e-08	3.68713e-06	-1	0.00201841	0.981313	1	0		Atp1b1	ATPase, Na+/K+ transporting, beta 1 polypeptide [Source:MGI Symbol;Acc:MGI:88108]
ENSMUSG00000041329	Atp1b2	0.910378	0.0284725	0.0971409	0	1.34925	0.0007763	0.0117266	1	-0.439174	0.25938	0.676424	0		Atp1b2	ATPase, Na+/K+ transporting, beta 2 polypeptide [Source:MGI Symbol;Acc:MGI:88109]
ENSMUSG00000032412	Atp1b3	0.0577856	0.480081	0.668357	0	-0.131588	0.107555	0.302983	0	0.189374	0.0204698	0.171418	0		Atp1b3	ATPase, Na+/K+ transporting, beta 3 polypeptide [Source:MGI Symbol;Acc:MGI:107788]
ENSMUSG00000025436	Atp23	0.069935	0.582768	0.749715	0	0.0276901	0.84298	0.933554	0	0.0422435	0.751141	0.950216	0		Atp23	ATP23 metallopeptidase and ATP synthase assembly factor homolog [Source:MGI Symbol;Acc:MGI:1916984]
ENSMUSG00000029467	Atp2a2	0.379541	2.25e-07	5.79e-06	1	0.2464	0.000777019	0.0117266	1	0.133141	0.0688313	0.353474	0		Atp2a2	ATPase, Ca++ transporting, cardiac muscle, slow twitch 2 [Source:MGI Symbol;Acc:MGI:88110]
ENSMUSG00000019943	Atp2b1	0.187338	0.0121614	0.0513375	0	0.166926	0.0256185	0.123253	0	0.0204118	0.785372	0.959096	0		Atp2b1	ATPase, Ca++ transporting, plasma membrane 1 [Source:MGI Symbol;Acc:MGI:104653]
ENSMUSG00000026463	Atp2b4	0.0368643	0.720162	0.848019	0	-0.147801	0.144825	0.361171	0	0.184665	0.0685747	0.352788	0		Atp2b4	ATPase, Ca++ transporting, plasma membrane 4 [Source:MGI Symbol;Acc:MGI:88111]
ENSMUSG00000032570	Atp2c1	0.136293	0.035194	0.113444	0	0.043972	0.499598	0.719015	0	0.0923204	0.15385	0.532793	0		Atp2c1	ATPase, Ca++-sequestering [Source:MGI Symbol;Acc:MGI:1889008]
ENSMUSG00000025428	Atp5a1	-0.0667246	0.331601	0.530539	0	-0.0512465	0.456555	0.687146	0	-0.0154781	0.821922	0.968535	0		Atp5a1	ATP synthase, H+ transporting, mitochondrial F1 complex, alpha subunit 1 [Source:MGI Symbol;Acc:MGI:88115]
ENSMUSG00000025393	Atp5b	-0.0527813	0.472386	0.662312	0	-0.160711	0.0288623	0.13276	0	0.10793	0.142294	0.513591	0		Atp5b	ATP synthase, H+ transporting mitochondrial F1 complex, beta subunit [Source:MGI Symbol;Acc:MGI:107801]
ENSMUSG00000025781	Atp5c1	-0.127981	0.0560551	0.159371	0	-0.0915874	0.17346	0.40136	0	-0.0363935	0.587491	0.889642	0		Atp5c1	ATP synthase, H+ transporting, mitochondrial F1 complex, gamma polypeptide 1 [Source:MGI Symbol;Acc:MGI:1261437]
ENSMUSG00000003072	Atp5d	-0.142889	0.0483717	0.142989	0	-0.187192	0.0100299	0.0671042	0	0.0443036	0.546131	0.87143	0		Atp5d	ATP synthase, H+ transporting, mitochondrial F1 complex, delta subunit [Source:MGI Symbol;Acc:MGI:1913293]
ENSMUSG00000016252	Atp5e	-0.398845	0.000630047	0.00505832	-1	-0.161901	0.165103	0.389461	0	-0.236943	0.0434087	0.27047	0		Atp5e	ATP synthase, H+ transporting, mitochondrial F1 complex, epsilon subunit [Source:MGI Symbol;Acc:MGI:1855697]
ENSMUSG00000006057	Atp5g1	-0.288138	6.22e-05	0.000730909	-1	-0.216632	0.00271233	0.0287669	-1	-0.0715054	0.323892	0.738545	0		Atp5g1	ATP synthase, H+ transporting, mitochondrial F0 complex, subunit C1 (subunit 9) [Source:MGI Symbol;Acc:MGI:107653]
ENSMUSG00000062683	Atp5g2	-0.0120404	0.890206	0.949069	0	0.0131408	0.877647	0.951663	0	-0.0251812	0.7677	0.954485	0		Atp5g2	ATP synthase, H+ transporting, mitochondrial F0 complex, subunit C2 (subunit 9) [Source:MGI Symbol;Acc:MGI:1915192]
ENSMUSG00000018770	Atp5g3	-0.17687	0.0125364	0.0525439	0	-0.113532	0.110044	0.306387	0	-0.0633381	0.373088	0.772446	0		Atp5g3	ATP synthase, H+ transporting, mitochondrial F0 complex, subunit C3 (subunit 9) [Source:MGI Symbol;Acc:MGI:2442035]
ENSMUSG00000034566	Atp5h	-0.185698	0.00476372	0.0251804	-1	-0.111858	0.0906069	0.272246	0	-0.0738398	0.263201	0.681136	0		Atp5h	ATP synthase, H+ transporting, mitochondrial F0 complex, subunit D [Source:MGI Symbol;Acc:MGI:1918929]
ENSMUSG00000022890	Atp5j	-0.337375	2.48e-05	0.000336715	-1	-0.13374	0.0946124	0.279645	0	-0.203634	0.0113407	0.116782	0		Atp5j	ATP synthase, H+ transporting, mitochondrial F0 complex, subunit F [Source:MGI Symbol;Acc:MGI:107777]
ENSMUSG00000038690	Atp5j2	-0.240334	0.0860318	0.215626	0	-0.303578	0.0311735	0.139115	0	0.0632484	0.66161	0.918795	0		Atp5j2	ATP synthase, H+ transporting, mitochondrial F0 complex, subunit F2 [Source:MGI Symbol;Acc:MGI:1927558]
ENSMUSG00000050856	Atp5k	-0.569877	0.0186955	0.0710224	0	-0.636688	0.0107079	0.0702781	0	0.066871	0.811363	0.965906	0		Atp5k	ATP synthase, H+ transporting, mitochondrial F1F0 complex, subunit E [Source:MGI Symbol;Acc:MGI:106636]
ENSMUSG00000038717	Atp5l	-0.0137267	0.898472	0.953815	0	-0.0300369	0.771642	0.894753	0	0.0163103	0.873766	0.978995	0		Atp5l	ATP synthase, H+ transporting, mitochondrial F0 complex, subunit G [Source:MGI Symbol;Acc:MGI:1351597]
ENSMUSG00000071528	Atp5md	-0.245727	0.00899811	0.0408062	-1	-0.26131	0.00572506	0.0467795	-1	0.0155847	0.876483	0.980158	0		Atp5md	ATP synthase membrane subunit DAPIT [Source:MGI Symbol;Acc:MGI:1891435]
ENSMUSG00000021290	Atp5mpl	-0.258153	0.00738063	0.0350841	-1	-0.232624	0.0161552	0.0910697	0	-0.0255273	0.799811	0.962156	0		Atp5mpl	ATP synthase membrane subunit 6.8PL [Source:MGI Symbol;Acc:MGI:1917507]
ENSMUSG00000022956	Atp5o	-0.238564	0.112023	0.260075	0	-0.244954	0.107546	0.302983	0	0.00640382	0.976558	1	0		Atp5o	ATP synthase, H+ transporting, mitochondrial F1 complex, O subunit [Source:MGI Symbol;Acc:MGI:106341]
ENSMUSG00000000563	Atp5pb	-0.212902	0.00169026	0.0110306	-1	-0.196702	0.00379242	0.0357471	-1	-0.0161992	0.812252	0.965988	0		Atp5pb	ATP synthase peripheral stalk-membrane subunit b [Source:MGI Symbol;Acc:MGI:1100495]
ENSMUSG00000019087	Atp6ap1	0.174918	0.0118644	0.0503798	0	0.0617316	0.375295	0.621099	0	0.113186	0.103604	0.438185	0		Atp6ap1	ATPase, H+ transporting, lysosomal accessory protein 1 [Source:MGI Symbol;Acc:MGI:109629]
ENSMUSG00000031007	Atp6ap2	-0.0326356	0.652617	0.801168	0	-0.075891	0.295687	0.544613	0	0.0432555	0.551859	0.874163	0		Atp6ap2	ATPase, H+ transporting, lysosomal accessory protein 2 [Source:MGI Symbol;Acc:MGI:1917745]
ENSMUSG00000019302	Atp6v0a1	-0.176081	0.00860839	0.0394181	-1	-0.0879228	0.190504	0.422801	0	-0.0881578	0.189551	0.588469	0		Atp6v0a1	ATPase, H+ transporting, lysosomal V0 subunit A1 [Source:MGI Symbol;Acc:MGI:103286]
ENSMUSG00000038023	Atp6v0a2	0.116327	0.0560524	0.159371	0	-0.0150079	0.808506	0.914576	0	0.131335	0.0311598	0.22214	0		Atp6v0a2	ATPase, H+ transporting, lysosomal V0 subunit A2 [Source:MGI Symbol;Acc:MGI:104855]
ENSMUSG00000038600	Atp6v0a4	-0.119445	0.65483	0.802854	0	-0.113865	0.694898	0.848814	0	-0.00555558	1	1	0		Atp6v0a4	ATPase, H+ transporting, lysosomal V0 subunit A4 [Source:MGI Symbol;Acc:MGI:2153480]
ENSMUSG00000033379	Atp6v0b	-0.161161	0.0504756	0.147579	0	-0.0988515	0.229674	0.47111	0	-0.0623088	0.455675	0.823394	0		Atp6v0b	ATPase, H+ transporting, lysosomal V0 subunit B [Source:MGI Symbol;Acc:MGI:1890510]
ENSMUSG00000024121	Atp6v0c	-0.227202	0.00068285	0.00534551	-1	-0.0410943	0.540275	0.748086	0	-0.186108	0.00545116	0.070128	0		Atp6v0c	ATPase, H+ transporting, lysosomal V0 subunit C [Source:MGI Symbol;Acc:MGI:88116]
ENSMUSG00000013160	Atp6v0d1	0.0522726	0.489527	0.6768	0	-0.0186354	0.807614	0.914277	0	0.070908	0.349305	0.757205	0		Atp6v0d1	ATPase, H+ transporting, lysosomal V0 subunit D1 [Source:MGI Symbol;Acc:MGI:1201778]
ENSMUSG00000015575	Atp6v0e	-0.272835	2.35e-05	0.000323078	-1	-0.104133	0.106551	0.300832	0	-0.168701	0.00924805	0.102349	0		Atp6v0e	ATPase, H+ transporting, lysosomal V0 subunit E [Source:MGI Symbol;Acc:MGI:1328318]
ENSMUSG00000052459	Atp6v1a	-0.107017	0.171142	0.346171	0	-0.0276618	0.725041	0.866922	0	-0.0793551	0.310191	0.727236	0		Atp6v1a	ATPase, H+ transporting, lysosomal V1 subunit A [Source:MGI Symbol;Acc:MGI:1201780]
ENSMUSG00000006273	Atp6v1b2	-0.00827426	0.904486	0.956921	0	-0.0366987	0.589426	0.785626	0	0.0284244	0.675493	0.922865	0		Atp6v1b2	ATPase, H+ transporting, lysosomal V1 subunit B2 [Source:MGI Symbol;Acc:MGI:109618]
ENSMUSG00000022295	Atp6v1c1	-0.100825	0.135635	0.297197	0	-0.088149	0.193955	0.427586	0	-0.012676	0.851671	0.974656	0		Atp6v1c1	ATPase, H+ transporting, lysosomal V1 subunit C1 [Source:MGI Symbol;Acc:MGI:1913585]
ENSMUSG00000021114	Atp6v1d	-0.0188816	0.78417	0.885703	0	0.0580258	0.398717	0.641412	0	-0.0769076	0.260752	0.677721	0		Atp6v1d	ATPase, H+ transporting, lysosomal V1 subunit D [Source:MGI Symbol;Acc:MGI:1921084]
ENSMUSG00000019210	Atp6v1e1	-0.119452	0.0668175	0.17993	0	-0.0154264	0.816478	0.918887	0	-0.104026	0.11048	0.452489	0		Atp6v1e1	ATPase, H+ transporting, lysosomal V1 subunit E1 [Source:MGI Symbol;Acc:MGI:894326]
ENSMUSG00000004285	Atp6v1f	-0.175229	0.0165083	0.0647255	0	-0.0275005	0.712579	0.859007	0	-0.147728	0.0433613	0.27045	0		Atp6v1f	ATPase, H+ transporting, lysosomal V1 subunit F [Source:MGI Symbol;Acc:MGI:1913394]
ENSMUSG00000039105	Atp6v1g1	-0.262776	0.000233522	0.00221022	-1	-0.129165	0.070863	0.233543	0	-0.133611	0.062291	0.334049	0		Atp6v1g1	ATPase, H+ transporting, lysosomal V1 subunit G1 [Source:MGI Symbol;Acc:MGI:1913540]
ENSMUSG00000024403	Atp6v1g2	0.182089	0.471686	0.661807	0	0.3459	0.166666	0.392143	0	-0.163847	0.508512	0.853329	0		Atp6v1g2	ATPase, H+ transporting, lysosomal V1 subunit G2 [Source:MGI Symbol;Acc:MGI:1913487]
ENSMUSG00000033793	Atp6v1h	0.218532	0.000552541	0.00452553	1	0.0548761	0.391331	0.634783	0	0.163656	0.00963572	0.10502	0		Atp6v1h	ATPase, H+ transporting, lysosomal V1 subunit H [Source:MGI Symbol;Acc:MGI:1914864]
ENSMUSG00000033792	Atp7a	0.142627	0.115332	0.265615	0	0.281373	0.00188404	0.0223884	1	-0.138747	0.124441	0.482158	0		Atp7a	ATPase, Cu++ transporting, alpha polypeptide [Source:MGI Symbol;Acc:MGI:99400]
ENSMUSG00000060671	Atp8b2	0.16858	0.00849745	0.0390934	1	0.05796	0.367725	0.614703	0	0.11062	0.084165	0.391784	0		Atp8b2	ATPase, class I, type 8B, member 2 [Source:MGI Symbol;Acc:MGI:1859660]
ENSMUSG00000027546	Atp9a	0.730801	0.0388039	0.121755	0	1.16175	0.000435545	0.00768129	1	-0.431257	0.172318	0.563668	0		Atp9a	ATPase, class II, type 9A [Source:MGI Symbol;Acc:MGI:1330826]
ENSMUSG00000024566	Atp9b	-0.165526	0.0101999	0.0450144	-1	-0.0553586	0.389941	0.633642	0	-0.110168	0.088909	0.404336	0		Atp9b	ATPase, class II, type 9B [Source:MGI Symbol;Acc:MGI:1354757]
ENSMUSG00000028710	Atpaf1	-0.132373	0.187624	0.367243	0	-0.080241	0.430921	0.666807	0	-0.0521306	0.609409	0.898594	0		Atpaf1	ATP synthase mitochondrial F1 complex assembly factor 1 [Source:MGI Symbol;Acc:MGI:2180560]
ENSMUSG00000042709	Atpaf2	0.164077	0.0629675	0.172763	0	0.0872282	0.332329	0.580318	0	0.0768476	0.383022	0.780802	0		Atpaf2	ATP synthase mitochondrial F1 complex assembly factor 2 [Source:MGI Symbol;Acc:MGI:2180561]
ENSMUSG00000054428	Atpif1	-0.451076	0.00174064	0.0112763	-1	-0.436714	0.00252846	0.0274493	-1	-0.0143569	0.922958	0.992103	0		Atpif1	ATPase inhibitory factor 1 [Source:MGI Symbol;Acc:MGI:1196457]
ENSMUSG00000039065	Atpsckmt	-0.314666	0.0015979	0.0105274	-1	-0.153655	0.122612	0.326171	0	-0.161008	0.111898	0.455141	0		Atpsckmt	ATP synthase C subunit lysine N-methyltransferase [Source:MGI Symbol;Acc:MGI:1915323]
ENSMUSG00000032409	Atr	0.236316	0.00354474	0.0200365	1	0.195193	0.0164343	0.0919906	0	0.0411218	0.613614	0.899337	0		Atr	ataxia telangiectasia and Rad3 related [Source:MGI Symbol;Acc:MGI:108028]
ENSMUSG00000013622	Atraid	0.186912	0.064074	0.174758	0	0.117465	0.247641	0.492607	0	0.0694456	0.492582	0.844987	0		Atraid	all-trans retinoic acid induced differentiation factor [Source:MGI Symbol;Acc:MGI:1918918]
ENSMUSG00000025646	Atrip	0.245715	0.00170519	0.0111175	1	0.234367	0.00306605	0.0311088	1	0.0113445	0.886034	0.982353	0		Atrip	ATR interacting protein [Source:MGI Symbol;Acc:MGI:1925349]
ENSMUSG00000027312	Atrn	0.0576056	0.393554	0.592003	0	-0.00929164	0.894761	0.960674	0	0.0668972	0.323182	0.738198	0		Atrn	attractin [Source:MGI Symbol;Acc:MGI:1341628]
ENSMUSG00000054843	Atrnl1	0.235161	0.00791417	0.0369337	1	0.27217	0.00215922	0.0247267	1	-0.0370104	0.678399	0.923444	0		Atrnl1	attractin like 1 [Source:MGI Symbol;Acc:MGI:2147749]
ENSMUSG00000031229	Atrx	-0.00369143	0.962148	0.988123	0	0.0350229	0.646502	0.822578	0	-0.0387143	0.612053	0.899337	0		Atrx	ATRX, chromatin remodeler [Source:MGI Symbol;Acc:MGI:103067]
ENSMUSG00000046876	Atxn1	-0.0873352	0.196023	0.377915	0	-0.0949505	0.160089	0.382582	0	0.00761544	0.910859	0.987862	0		Atxn1	ataxin 1 [Source:MGI Symbol;Acc:MGI:104783]
ENSMUSG00000016541	Atxn10	-0.0558778	0.419828	0.617008	0	-0.046904	0.499542	0.71901	0	-0.00897381	0.896819	0.984021	0		Atxn10	ataxin 10 [Source:MGI Symbol;Acc:MGI:1859293]
ENSMUSG00000069895	Atxn1l	-0.00156079	0.985108	1	0	-0.0233564	0.741336	0.876465	0	0.0217957	0.756675	0.952333	0		Atxn1l	ataxin 1-like [Source:MGI Symbol;Acc:MGI:3694797]
ENSMUSG00000042605	Atxn2	0.0791345	0.230493	0.420681	0	-0.165105	0.0128075	0.0786738	0	0.24424	0.000221595	0.00593024	1		Atxn2	ataxin 2 [Source:MGI Symbol;Acc:MGI:1277223]
ENSMUSG00000032637	Atxn2l	0.0429711	0.568844	0.740076	0	-0.0100311	0.894386	0.960537	0	0.0530022	0.481623	0.839021	0		Atxn2l	ataxin 2-like [Source:MGI Symbol;Acc:MGI:2446242]
ENSMUSG00000021189	Atxn3	0.0940326	0.187486	0.36713	0	-0.0376677	0.604712	0.794384	0	0.1317	0.0652236	0.343113	0		Atxn3	ataxin 3 [Source:MGI Symbol;Acc:MGI:1099442]
ENSMUSG00000021738	Atxn7	0.0838168	0.223216	0.412189	0	0.0888164	0.200096	0.434932	0	-0.00500005	0.949397	0.997388	0		Atxn7	ataxin 7 [Source:MGI Symbol;Acc:MGI:2179277]
ENSMUSG00000020564	Atxn7l1	0.154146	0.118739	0.27107	0	0.11321	0.257421	0.504146	0	0.0409356	0.676314	0.923036	0		Atxn7l1	ataxin 7-like 1 [Source:MGI Symbol;Acc:MGI:3584458]
ENSMUSG00000048997	Atxn7l2	-0.204873	0.0390244	0.122225	0	-0.10968	0.266619	0.514066	0	-0.0951917	0.350178	0.757345	0		Atxn7l2	ataxin 7-like 2 [Source:MGI Symbol;Acc:MGI:1919772]
ENSMUSG00000059995	Atxn7l3	-0.0150809	0.821128	0.908279	0	0.0935707	0.15243	0.372455	0	-0.108652	0.0965599	0.422362	0		Atxn7l3	ataxin 7-like 3 [Source:MGI Symbol;Acc:MGI:3036270]
ENSMUSG00000074748	Atxn7l3b	-0.0621252	0.37432	0.572297	0	0.0107337	0.878052	0.95173	0	-0.0728589	0.296877	0.715026	0		Atxn7l3b	ataxin 7-like 3B [Source:MGI Symbol;Acc:MGI:1914971]
ENSMUSG00000097415	AU020206	0.307749	0.0160602	0.0634369	0	-0.120556	0.357976	0.605573	0	0.428306	0.000846253	0.0172869	1		AU020206	expressed sequence AU020206 [Source:MGI Symbol;Acc:MGI:2142134]
ENSMUSG00000078584	AU022252	0.073437	0.305811	0.506348	0	0.0014512	0.992246	1	0	0.0719857	0.314572	0.730795	0		AU022252	expressed sequence AU022252 [Source:MGI Symbol;Acc:MGI:2140466]
ENSMUSG00000028830	AU040320	0.0329254	0.629774	0.784426	0	-0.0181538	0.797475	0.907583	0	0.0510792	0.456086	0.823439	0		AU040320	expressed sequence AU040320 [Source:MGI Symbol;Acc:MGI:2140475]
ENSMUSG00000078435	AU041133	-0.0271644	0.852993	0.927813	0	0.00203244	1	1	0	-0.0291968	0.841376	0.972128	0		AU041133	expressed sequence AU041133 [Source:MGI Symbol;Acc:MGI:2143755]
ENSMUSG00000021460	Auh	0.0132933	0.871476	0.93834	0	0.0574301	0.496694	0.71702	0	-0.0441372	0.607407	0.897672	0		Auh	AU RNA binding protein/enoyl-coenzyme A hydratase [Source:MGI Symbol;Acc:MGI:1338011]
ENSMUSG00000078521	Aunip	-0.144435	0.575514	0.744336	0	-0.419855	0.101176	0.291689	0	0.275439	0.293637	0.712178	0		Aunip	aurora kinase A and ninein interacting protein [Source:MGI Symbol;Acc:MGI:1917135]
ENSMUSG00000068328	Aup1	-0.0530421	0.430721	0.626851	0	-0.0860135	0.200929	0.435741	0	0.0329716	0.623538	0.903603	0		Aup1	ancient ubiquitous protein 1 [Source:MGI Symbol;Acc:MGI:107789]
ENSMUSG00000027496	Aurka	-0.28276	0.0573563	0.161705	0	-0.445055	0.00293629	0.0302535	-1	0.162299	0.28144	0.698616	0		Aurka	aurora kinase A [Source:MGI Symbol;Acc:MGI:894678]
ENSMUSG00000065990	Aurkaip1	-0.145584	0.0801194	0.205035	0	-0.105345	0.210254	0.447627	0	-0.0402381	0.631276	0.906514	0		Aurkaip1	aurora kinase A interacting protein 1 [Source:MGI Symbol;Acc:MGI:1913327]
ENSMUSG00000020897	Aurkb	-0.119221	0.479432	0.668072	0	-0.293271	0.0835787	0.258939	0	0.174052	0.306598	0.724347	0		Aurkb	aurora kinase B [Source:MGI Symbol;Acc:MGI:107168]
ENSMUSG00000029673	Auts2	-0.547983	5.63e-05	0.000670415	-1	-0.178435	0.192513	0.425753	0	-0.369535	0.0075831	0.0891192	0		Auts2	autism susceptibility candidate 2 [Source:MGI Symbol;Acc:MGI:1919847]
ENSMUSG00000003604	Aven	-0.0910172	0.400727	0.598943	0	-0.190888	0.0891717	0.26952	0	0.0998756	0.383618	0.780839	0		Aven	apoptosis, caspase activation inhibitor [Source:MGI Symbol;Acc:MGI:1921518]
ENSMUSG00000025432	Avil	0.340724	0.132365	0.292359	0	0.450216	0.047728	0.183262	0	-0.109505	0.637441	0.909905	0		Avil	advillin [Source:MGI Symbol;Acc:MGI:1333798]
ENSMUSG00000029787	Avl9	0.178862	0.00327609	0.0187482	1	0.196404	0.00128607	0.0169004	1	-0.0175425	0.775478	0.956923	0		Avl9	AVL9 cell migration associated [Source:MGI Symbol;Acc:MGI:1926187]
ENSMUSG00000018821	Avpi1	-0.276326	0.0142227	0.0579695	0	-0.332713	0.00351144	0.0338535	-1	0.0563939	0.636243	0.90925	0		Avpi1	arginine vasopressin-induced 1 [Source:MGI Symbol;Acc:MGI:1916784]
ENSMUSG00000074166	AW146154	-0.089339	0.425049	0.621176	0	-0.0704609	0.530406	0.742837	0	-0.018876	0.878927	0.980804	0		AW146154	expressed sequence AW146154 [Source:MGI Symbol;Acc:MGI:2142212]
ENSMUSG00000039182	AW209491	-0.227834	0.0169944	0.0662179	0	-0.207382	0.0317946	0.140514	0	-0.0204484	0.830831	0.970641	0		AW209491	expressed sequence AW209491 [Source:MGI Symbol;Acc:MGI:2145422]
ENSMUSG00000041935	AW549877	-0.0356891	0.679067	0.819435	0	0.0493211	0.565354	0.766893	0	-0.0850102	0.322093	0.737467	0		AW549877	expressed sequence AW549877 [Source:MGI Symbol;Acc:MGI:2146232]
ENSMUSG00000033632	AW554918	-0.170321	0.0640546	0.174739	0	-0.0487832	0.606351	0.795771	0	-0.121536	0.188615	0.587241	0		AW554918	expressed sequence AW554918 [Source:MGI Symbol;Acc:MGI:2147376]
ENSMUSG00000026601	Axdnd1	0.144289	0.692931	0.828452	0	0.150803	0.68406	0.842882	0	-0.00655612	1	1	0		Axdnd1	axonemal dynein light chain domain containing 1 [Source:MGI Symbol;Acc:MGI:1924602]
ENSMUSG00000024182	Axin1	-0.0999261	0.102342	0.244223	0	0.0635234	0.298978	0.547884	0	-0.16345	0.0074377	0.0881607	0		Axin1	axin 1 [Source:MGI Symbol;Acc:MGI:1096327]
ENSMUSG00000000142	Axin2	0.185294	0.0558538	0.159028	0	0.0910312	0.355947	0.602731	0	0.0942599	0.33353	0.745623	0		Axin2	axin 2 [Source:MGI Symbol;Acc:MGI:1270862]
ENSMUSG00000002602	Axl	0.126062	0.269798	0.465588	0	-0.204038	0.0742171	0.240522	0	0.3301	0.00388675	0.0552751	0		Axl	AXL receptor tyrosine kinase [Source:MGI Symbol;Acc:MGI:1347244]
ENSMUSG00000039285	Azi2	0.259382	2.43e-05	0.000332173	1	0.148163	0.0168693	0.0936664	0	0.111218	0.0692178	0.354449	0		Azi2	5-azacytidine induced gene 2 [Source:MGI Symbol;Acc:MGI:1351332]
ENSMUSG00000037458	Azin1	0.0401449	0.662572	0.808381	0	-0.102025	0.265951	0.513628	0	0.14217	0.12093	0.474606	0		Azin1	antizyme inhibitor 1 [Source:MGI Symbol;Acc:MGI:1859169]
ENSMUSG00000028789	Azin2	0.410054	9.62e-06	0.000150519	1	0.464518	5.6102e-07	3.95262e-05	1	-0.0544665	0.556454	0.875621	0		Azin2	antizyme inhibitor 2 [Source:MGI Symbol;Acc:MGI:2442093]
ENSMUSG00000108042	B130021K23Rik	0.0536076	0.842022	0.920405	0	-0.0415015	0.866835	0.945134	0	0.0951112	0.685708	0.92804	0		B130021K23Rik	RIKEN cDNA B130021K23 gene [Source:MGI Symbol;Acc:MGI:2442518]
ENSMUSG00000086502	B130055M24Rik	-0.141472	0.142015	0.306181	0	-0.157561	0.105437	0.299092	0	0.0160923	0.880999	0.980906	0		B130055M24Rik	RIKEN cDNA B130055M24 gene [Source:MGI Symbol;Acc:MGI:3590645]
ENSMUSG00000027165	B230118H07Rik	-0.246346	0.0968771	0.234451	0	-0.173738	0.246385	0.49124	0	-0.0726027	0.62855	0.905585	0		B230118H07Rik	RIKEN cDNA B230118H07 gene [Source:MGI Symbol;Acc:MGI:1915420]
ENSMUSG00000089706	B230216N24Rik	-0.220479	0.428604	0.624588	0	-0.14868	0.592242	0.787147	0	-0.0717606	0.836528	0.97186	0		B230216N24Rik	RIKEN cDNA B230216N24 gene [Source:MGI Symbol;Acc:MGI:1925853]
ENSMUSG00000050538	B230217C12Rik	-0.231431	0.143338	0.308185	0	-0.0862264	0.608519	0.79723	0	-0.145197	0.359962	0.763432	0		B230217C12Rik	RIKEN cDNA B230217C12 gene [Source:MGI Symbol;Acc:MGI:1915377]
ENSMUSG00000097785	B230217O12Rik	0.241476	0.387341	0.585527	0	0.353255	0.194371	0.427944	0	-0.111862	0.686796	0.928435	0		B230217O12Rik	RIKEN cDNA B230217O12 gene [Source:MGI Symbol;Acc:MGI:2444948]
ENSMUSG00000045767	B230219D22Rik	0.00946797	0.890486	0.949069	0	0.0620169	0.36099	0.609031	0	-0.052549	0.438214	0.816089	0		B230219D22Rik	RIKEN cDNA B230219D22 gene [Source:MGI Symbol;Acc:MGI:1925771]
ENSMUSG00000080717	B230307C23Rik	-0.112326	0.35669	0.55593	0	-0.0105541	0.955357	0.989612	0	-0.10177	0.41358	0.802463	0		B230307C23Rik	RIKEN cDNA B230307C23 gene [Source:MGI Symbol;Acc:MGI:3643396]
ENSMUSG00000097119	B230354K17Rik	-0.160026	0.0237436	0.0849198	0	-0.0106576	0.885198	0.955275	0	-0.149368	0.0350461	0.236793	0		B230354K17Rik	RIKEN cDNA B230354K17 gene [Source:MGI Symbol;Acc:MGI:2443272]
ENSMUSG00000115543	B230362B09Rik	0.142542	0.529584	0.709382	0	-0.480251	0.0393045	0.161775	0	0.622814	0.00700046	0.0840855	0		B230362B09Rik	RIKEN cDNA B230362B09 gene [Source:MGI Symbol;Acc:MGI:2442793]
ENSMUSG00000086350	B230369F24Rik	-0.123518	0.645236	0.795329	0	-0.161076	0.557954	0.761515	0	0.0375857	0.914318	0.989251	0		B230369F24Rik	RIKEN cDNA B230369F24 gene [Source:MGI Symbol;Acc:MGI:2443392]
ENSMUSG00000104195	B230377A18Rik	-0.405478	0.109734	0.256834	0	0.0526919	0.851831	0.936262	0	-0.458157	0.0727784	0.363471	0		B230377A18Rik	RIKEN cDNA B230377A18 gene [Source:MGI Symbol;Acc:MGI:3704260]
ENSMUSG00000060802	B2m	0.124514	0.0829192	0.210136	0	-7.31647e-05	1	1	0	0.124588	0.0833188	0.3895	0		B2m	beta-2 microglobulin [Source:MGI Symbol;Acc:MGI:88127]
ENSMUSG00000048406	B330016D10Rik	-0.399753	0.0817715	0.208106	0	-0.418304	0.0818751	0.255792	0	0.0186198	1	1	0		B330016D10Rik	RIKEN cDNA B330016D10 gene [Source:MGI Symbol;Acc:MGI:2444063]
ENSMUSG00000043300	B3galnt1	-0.181924	0.0737526	0.193585	0	-0.0480888	0.642892	0.819354	0	-0.133835	0.18961	0.588511	0		B3galnt1	UDP-GalNAc:betaGlcNAc beta 1,3-galactosaminyltransferase, polypeptide 1 [Source:MGI Symbol;Acc:MGI:1349405]
ENSMUSG00000039242	B3galnt2	0.135763	0.0377746	0.11953	0	0.177568	0.00680633	0.0524344	0	-0.0418057	0.526336	0.864332	0		B3galnt2	UDP-GalNAc:betaGlcNAc beta 1,3-galactosaminyltransferase, polypeptide 2 [Source:MGI Symbol;Acc:MGI:2145517]
ENSMUSG00000034780	B3galt1	0.278669	0.0219909	0.0800607	0	0.455981	0.000175595	0.00397048	1	-0.177316	0.142559	0.513591	0		B3galt1	UDP-Gal:betaGlcNAc beta 1,3-galactosyltransferase, polypeptide 1 [Source:MGI Symbol;Acc:MGI:1349403]
ENSMUSG00000067370	B3galt4	-0.0530716	0.850385	0.926101	0	0.243478	0.365029	0.612551	0	-0.296584	0.254183	0.6719	0		B3galt4	UDP-Gal:betaGlcNAc beta 1,3-galactosyltransferase, polypeptide 4 [Source:MGI Symbol;Acc:MGI:1859517]
ENSMUSG00000050796	B3galt6	0.0245275	0.824251	0.90994	0	0.0442716	0.687293	0.84468	0	-0.0197451	0.864909	0.975938	0		B3galt6	UDP-Gal:betaGal beta 1,3-galactosyltransferase, polypeptide 6 [Source:MGI Symbol;Acc:MGI:2152819]
ENSMUSG00000071649	B3gat3	-0.0501746	0.544192	0.720977	0	0.058849	0.473413	0.700007	0	-0.109024	0.181976	0.57811	0		B3gat3	beta-1,3-glucuronyltransferase 3 (glucuronosyltransferase I) [Source:MGI Symbol;Acc:MGI:1919977]
ENSMUSG00000051950	B3glct	0.101971	0.223502	0.41236	0	0.114093	0.173384	0.401318	0	-0.0121227	0.885562	0.982353	0		B3glct	beta-3-glucosyltransferase [Source:MGI Symbol;Acc:MGI:2685903]
ENSMUSG00000031803	B3gnt3	-0.914903	8.45e-10	3.85e-08	-1	-0.791375	1.10701e-07	1.01911e-05	-1	-0.123476	0.47093	0.832554	0		B3gnt3	UDP-GlcNAc:betaGal beta-1,3-N-acetylglucosaminyltransferase 3 [Source:MGI Symbol;Acc:MGI:2152535]
ENSMUSG00000022686	B3gnt5	1.15562	0.0081774	0.0379824	1	1.04892	0.017007	0.0942072	0	0.106385	0.830358	0.970641	0		B3gnt5	UDP-GlcNAc:betaGal beta-1,3-N-acetylglucosaminyltransferase 5 [Source:MGI Symbol;Acc:MGI:2137302]
ENSMUSG00000069920	B3gnt9	0.0665485	0.569059	0.740191	0	0.27463	0.0186467	0.100269	0	-0.208083	0.0745778	0.368988	0		B3gnt9	UDP-GlcNAc:betaGal beta-1,3-N-acetylglucosaminyltransferase 9 [Source:MGI Symbol;Acc:MGI:2142841]
ENSMUSG00000046605	B3gntl1	-0.149836	0.188069	0.367718	0	-0.11821	0.29973	0.5485	0	-0.0316223	0.788719	0.959096	0		B3gntl1	UDP-GlcNAc:betaGal beta-1,3-N-acetylglucosaminyltransferase-like 1 [Source:MGI Symbol;Acc:MGI:2441705]
ENSMUSG00000053706	B430305J03Rik	-0.23431	0.146537	0.312659	0	-0.330852	0.0410051	0.166057	0	0.0965648	0.564935	0.879271	0		B430305J03Rik	RIKEN cDNA B430305J03 gene [Source:MGI Symbol;Acc:MGI:3697707]
ENSMUSG00000006731	B4galnt1	0.217872	0.00668188	0.0326389	1	0.112655	0.163219	0.386734	0	0.105216	0.189891	0.58855	0		B4galnt1	beta-1,4-N-acetyl-galactosaminyl transferase 1 [Source:MGI Symbol;Acc:MGI:1342057]
ENSMUSG00000041372	B4galnt3	0.0376987	0.901624	0.955234	0	-0.29964	0.214039	0.452006	0	0.337371	0.154337	0.533476	0		B4galnt3	beta-1,4-N-acetyl-galactosaminyl transferase 3 [Source:MGI Symbol;Acc:MGI:3041155]
ENSMUSG00000055629	B4galnt4	0.259118	0.108956	0.255186	0	0.151735	0.364616	0.612305	0	0.107372	0.517057	0.858958	0		B4galnt4	beta-1,4-N-acetyl-galactosaminyl transferase 4 [Source:MGI Symbol;Acc:MGI:2652891]
ENSMUSG00000028413	B4galt1	0.381196	2.4e-05	0.000327274	1	0.328177	0.000278603	0.00556145	1	0.0530184	0.556147	0.875494	0		B4galt1	UDP-Gal:betaGlcNAc beta 1,4- galactosyltransferase, polypeptide 1 [Source:MGI Symbol;Acc:MGI:95705]
ENSMUSG00000028541	B4galt2	-0.00776413	0.916322	0.962426	0	-0.0230282	0.741011	0.876381	0	0.0152642	0.825067	0.969234	0		B4galt2	UDP-Gal:betaGlcNAc beta 1,4- galactosyltransferase, polypeptide 2 [Source:MGI Symbol;Acc:MGI:1858493]
ENSMUSG00000052423	B4galt3	-0.077537	0.352239	0.550982	0	0.0755501	0.364723	0.61241	0	-0.153088	0.0646778	0.341473	0		B4galt3	UDP-Gal:betaGlcNAc beta 1,4-galactosyltransferase, polypeptide 3 [Source:MGI Symbol;Acc:MGI:1928767]
ENSMUSG00000022793	B4galt4	0.360834	0.0639034	0.174521	0	0.264879	0.191942	0.4249	0	0.0959268	0.655221	0.916101	0		B4galt4	UDP-Gal:betaGlcNAc beta 1,4-galactosyltransferase, polypeptide 4 [Source:MGI Symbol;Acc:MGI:1928387]
ENSMUSG00000017929	B4galt5	0.0930108	0.197176	0.379375	0	0.0820387	0.257688	0.504203	0	0.0109717	0.881773	0.981249	0		B4galt5	UDP-Gal:betaGlcNAc beta 1,4-galactosyltransferase, polypeptide 5 [Source:MGI Symbol;Acc:MGI:1927169]
ENSMUSG00000056124	B4galt6	0.110456	0.0827169	0.209932	0	-0.0132106	0.842067	0.933085	0	0.123667	0.0526798	0.301092	0		B4galt6	UDP-Gal:betaGlcNAc beta 1,4-galactosyltransferase, polypeptide 6 [Source:MGI Symbol;Acc:MGI:1928380]
ENSMUSG00000021504	B4galt7	0.0877254	0.27871	0.476122	0	0.0217676	0.797561	0.907583	0	0.0659573	0.41709	0.805432	0		B4galt7	xylosylprotein beta1,4-galactosyltransferase, polypeptide 7 (galactosyltransferase I) [Source:MGI Symbol;Acc:MGI:2384987]
ENSMUSG00000098202	B830012L14Rik	-0.280178	0.193018	0.374169	0	0.0867793	0.688133	0.845336	0	-0.366957	0.0883339	0.403628	0		B830012L14Rik	RIKEN cDNA B830012L14 gene [Source:MGI Symbol;Acc:MGI:2443332]
ENSMUSG00000091993	B930036N10Rik	-0.579585	0.0520595	0.150996	0	-0.622182	0.040241	0.164325	0	0.0426527	0.894059	0.984021	0		B930036N10Rik	RIKEN cDNA B930036N10 gene [Source:MGI Symbol;Acc:MGI:3702496]
ENSMUSG00000110282	B930086L07Rik	0.0464603	0.818311	0.906252	0	0.272445	0.195454	0.429575	0	-0.225995	0.287154	0.70444	0		B930086L07Rik	RIKEN cDNA B930086L07 gene [Source:MGI Symbol;Acc:MGI:2443202]
ENSMUSG00000085133	B930095G15Rik	0.18644	0.154073	0.322608	0	0.0555702	0.676523	0.838776	0	0.130869	0.315893	0.73122	0		B930095G15Rik	RIKEN cDNA B930095G15 gene [Source:MGI Symbol;Acc:MGI:2443701]
ENSMUSG00000001039	B9d1	-0.13551	0.249956	0.443383	0	-0.0173247	0.908545	0.968773	0	-0.118184	0.31305	0.730371	0		B9d1	B9 protein domain 1 [Source:MGI Symbol;Acc:MGI:1351471]
ENSMUSG00000063439	B9d2	-0.0718841	0.628233	0.783564	0	0.0278269	0.871521	0.948957	0	-0.0997112	0.497808	0.847822	0		B9d2	B9 protein domain 2 [Source:MGI Symbol;Acc:MGI:2387643]
ENSMUSG00000031820	Babam1	-0.162637	0.00856401	0.0393153	-1	-0.218166	0.000459359	0.00794927	-1	0.0555295	0.376781	0.775869	0		Babam1	BRISC and BRCA1 A complex member 1 [Source:MGI Symbol;Acc:MGI:1915501]
ENSMUSG00000052139	Babam2	-0.0442209	0.638935	0.790596	0	-0.140916	0.138971	0.351538	0	0.0966964	0.313127	0.730371	0		Babam2	BRISC and BRCA1 A complex member 2 [Source:MGI Symbol;Acc:MGI:1333875]
ENSMUSG00000032086	Bace1	0.27658	0.0261201	0.0912452	0	0.428274	0.000578034	0.00931397	1	-0.151695	0.221895	0.631001	0		Bace1	beta-site APP cleaving enzyme 1 [Source:MGI Symbol;Acc:MGI:1346542]
ENSMUSG00000025612	Bach1	-0.133105	0.0448555	0.134785	0	0.0138761	0.837991	0.930809	0	-0.146981	0.0269012	0.202772	0		Bach1	BTB and CNC homology 1, basic leucine zipper transcription factor 1 [Source:MGI Symbol;Acc:MGI:894680]
ENSMUSG00000040270	Bach2	-0.162157	0.386224	0.58451	0	0.393533	0.0244078	0.119309	0	-0.555708	0.00156371	0.0281611	-1		Bach2	BTB and CNC homology, basic leucine zipper transcription factor 2 [Source:MGI Symbol;Acc:MGI:894679]
ENSMUSG00000024959	Bad	0.183225	0.0938221	0.229492	0	0.145797	0.186736	0.417823	0	0.0374254	0.736129	0.945436	0		Bad	BCL2-associated agonist of cell death [Source:MGI Symbol;Acc:MGI:1096330]
ENSMUSG00000028416	Bag1	-0.335663	0.000154683	0.0015683	-1	-0.234038	0.00851089	0.0603964	0	-0.101624	0.252894	0.671146	0		Bag1	BCL2-associated athanogene 1 [Source:MGI Symbol;Acc:MGI:108047]
ENSMUSG00000042215	Bag2	-0.262543	0.00788502	0.0368529	-1	-0.190765	0.0554187	0.200649	0	-0.0717753	0.470672	0.832554	0		Bag2	BCL2-associated athanogene 2 [Source:MGI Symbol;Acc:MGI:1891254]
ENSMUSG00000030847	Bag3	0.0346673	0.590858	0.755656	0	-0.0563951	0.384266	0.629165	0	0.0910625	0.157682	0.538867	0		Bag3	BCL2-associated athanogene 3 [Source:MGI Symbol;Acc:MGI:1352493]
ENSMUSG00000037316	Bag4	-0.030622	0.679495	0.819561	0	-0.0501108	0.502951	0.721612	0	0.0194891	0.799811	0.962156	0		Bag4	BCL2-associated athanogene 4 [Source:MGI Symbol;Acc:MGI:1914634]
ENSMUSG00000049792	Bag5	0.216161	0.00398768	0.0220176	1	0.0843688	0.265467	0.513421	0	0.131791	0.0797208	0.38103	0		Bag5	BCL2-associated athanogene 5 [Source:MGI Symbol;Acc:MGI:1917619]
ENSMUSG00000024392	Bag6	-0.138424	0.0423596	0.129412	0	-0.0185072	0.786954	0.903404	0	-0.119916	0.0786681	0.379168	0		Bag6	BCL2-associated athanogene 6 [Source:MGI Symbol;Acc:MGI:1919439]
ENSMUSG00000039741	Bahcc1	0.0202634	0.768926	0.87666	0	-0.069841	0.309393	0.558346	0	0.0901045	0.188797	0.587241	0		Bahcc1	BAH domain and coiled-coil containing 1 [Source:MGI Symbol;Acc:MGI:2679272]
ENSMUSG00000040007	Bahd1	0.18972	0.0134603	0.0555013	0	0.114362	0.140081	0.353182	0	0.0753573	0.3253	0.739458	0		Bahd1	bromo adjacent homology domain containing 1 [Source:MGI Symbol;Acc:MGI:2139371]
ENSMUSG00000025372	Baiap2	0.391014	7.61e-07	1.66e-05	1	0.0524051	0.521187	0.736557	0	0.338608	1.82056e-05	0.000720348	1		Baiap2	brain-specific angiogenesis inhibitor 1-associated protein 2 [Source:MGI Symbol;Acc:MGI:2137336]
ENSMUSG00000038859	Baiap2l1	0.202992	0.0193263	0.0726591	0	-0.195347	0.0316163	0.140152	0	0.398341	6.36528e-06	0.000306265	1		Baiap2l1	BAI1-associated protein 2-like 1 [Source:MGI Symbol;Acc:MGI:1914148]
ENSMUSG00000057789	Bak1	-0.385745	1.22e-07	3.37e-06	-1	-0.183673	0.0117383	0.0742528	0	-0.202072	0.00570129	0.0722286	0		Bak1	BCL2-antagonist/killer 1 [Source:MGI Symbol;Acc:MGI:1097161]
ENSMUSG00000024232	Bambi	0.467003	0.105153	0.24909	0	0.00251855	1	1	0	0.464456	0.0900232	0.407271	0		Bambi	BMP and activin membrane-bound inhibitor [Source:MGI Symbol;Acc:MGI:1915260]
ENSMUSG00000024844	Banf1	-0.207896	0.0140708	0.0574828	0	-0.195654	0.0214942	0.110069	0	-0.0122415	0.88675	0.982515	0		Banf1	BAF nuclear assembly factor 1 [Source:MGI Symbol;Acc:MGI:1346330]
ENSMUSG00000025316	Banp	0.14689	0.0744487	0.194673	0	0.0450088	0.590194	0.785692	0	0.10188	0.216836	0.625374	0		Banp	BTG3 associated nuclear protein [Source:MGI Symbol;Acc:MGI:1889023]
ENSMUSG00000021901	Bap1	0.112672	0.096555	0.233966	0	0.0686431	0.313827	0.562736	0	0.0440288	0.517303	0.858958	0		Bap1	Brca1 associated protein 1 [Source:MGI Symbol;Acc:MGI:1206586]
ENSMUSG00000026196	Bard1	-0.0707587	0.692803	0.828448	0	-0.363313	0.0437323	0.173391	0	0.292559	0.105184	0.441484	0		Bard1	BRCA1 associated RING domain 1 [Source:MGI Symbol;Acc:MGI:1328361]
ENSMUSG00000045763	Basp1	-0.500788	4.29e-07	1.01e-05	-1	-0.333054	0.000765821	0.0116596	-1	-0.167734	0.0903201	0.407725	0		Basp1	brain abundant, membrane attached signal protein 1 [Source:MGI Symbol;Acc:MGI:1917600]
ENSMUSG00000003873	Bax	-0.173868	0.0214451	0.0786079	0	-0.262018	0.000594498	0.0095237	-1	0.0881517	0.252925	0.671146	0		Bax	BCL2-associated X protein [Source:MGI Symbol;Acc:MGI:99702]
ENSMUSG00000035021	Baz1a	0.050876	0.531139	0.710638	0	0.00691243	0.936406	0.982158	0	0.0439635	0.587889	0.889952	0		Baz1a	bromodomain adjacent to zinc finger domain 1A [Source:MGI Symbol;Acc:MGI:1309478]
ENSMUSG00000002748	Baz1b	0.0480419	0.469347	0.659599	0	-0.00456434	0.946231	0.985802	0	0.0526062	0.428256	0.81058	0		Baz1b	bromodomain adjacent to zinc finger domain, 1B [Source:MGI Symbol;Acc:MGI:1353499]
ENSMUSG00000040054	Baz2a	-0.0335282	0.63677	0.789473	0	-0.140901	0.0466698	0.180421	0	0.107373	0.129083	0.491381	0		Baz2a	bromodomain adjacent to zinc finger domain, 2A [Source:MGI Symbol;Acc:MGI:2151152]
ENSMUSG00000026987	Baz2b	0.100548	0.18771	0.367255	0	0.0583333	0.449224	0.681028	0	0.0422141	0.578842	0.885677	0		Baz2b	bromodomain adjacent to zinc finger domain, 2B [Source:MGI Symbol;Acc:MGI:2442782]
ENSMUSG00000002083	Bbc3	0.134827	0.128161	0.286187	0	-0.0421188	0.648125	0.823356	0	0.176946	0.0468455	0.282484	0		Bbc3	BCL2 binding component 3 [Source:MGI Symbol;Acc:MGI:2181667]
ENSMUSG00000084957	Bbip1	-0.197322	0.0669287	0.180124	0	-0.042341	0.696219	0.849736	0	-0.15498	0.156077	0.536268	0		Bbip1	BBSome interacting protein 1 [Source:MGI Symbol;Acc:MGI:1913610]
ENSMUSG00000057265	Bbof1	0.117189	0.718406	0.84689	0	0.198478	0.610064	0.797838	0	-0.0813425	0.88914	0.982947	0		Bbof1	basal body orientation factor 1 [Source:MGI Symbol;Acc:MGI:1920123]
ENSMUSG00000006464	Bbs1	0.0766573	0.606892	0.768136	0	0.0895289	0.578514	0.776808	0	-0.0128764	0.957451	0.998975	0		Bbs1	Bardet-Biedl syndrome 1 (human) [Source:MGI Symbol;Acc:MGI:1277215]
ENSMUSG00000035759	Bbs10	-0.336616	0.0209819	0.0774082	0	-0.160862	0.269455	0.517388	0	-0.175746	0.236991	0.650746	0		Bbs10	Bardet-Biedl syndrome 10 (human) [Source:MGI Symbol;Acc:MGI:1919019]
ENSMUSG00000051444	Bbs12	-0.577468	8.03e-06	0.000129464	-1	-0.504578	9.57712e-05	0.00246736	-1	-0.072872	0.606162	0.896914	0		Bbs12	Bardet-Biedl syndrome 12 (human) [Source:MGI Symbol;Acc:MGI:2686651]
ENSMUSG00000031755	Bbs2	0.137499	0.340448	0.539203	0	0.073027	0.617484	0.802881	0	0.0644712	0.655347	0.916101	0		Bbs2	Bardet-Biedl syndrome 2 (human) [Source:MGI Symbol;Acc:MGI:2135267]
ENSMUSG00000025235	Bbs4	0.124507	0.349958	0.548781	0	0.172325	0.200254	0.435139	0	-0.0478232	0.733633	0.943975	0		Bbs4	Bardet-Biedl syndrome 4 (human) [Source:MGI Symbol;Acc:MGI:2143311]
ENSMUSG00000063145	Bbs5	0.0291135	0.849765	0.925864	0	0.0806895	0.57798	0.776393	0	-0.0515788	0.724183	0.941645	0		Bbs5	Bardet-Biedl syndrome 5 (human) [Source:MGI Symbol;Acc:MGI:1919819]
ENSMUSG00000037325	Bbs7	-0.390272	0.00140294	0.00952937	-1	-0.366539	0.00292543	0.0301923	-1	-0.0237262	0.850257	0.974656	0		Bbs7	Bardet-Biedl syndrome 7 (human) [Source:MGI Symbol;Acc:MGI:1918742]
ENSMUSG00000035919	Bbs9	0.0926018	0.445778	0.63863	0	0.155073	0.201396	0.436383	0	-0.0624742	0.610148	0.89901	0		Bbs9	Bardet-Biedl syndrome 9 (human) [Source:MGI Symbol;Acc:MGI:2442833]
ENSMUSG00000022641	Bbx	0.368986	1.11e-06	2.32e-05	1	0.172399	0.0232876	0.115468	0	0.196587	0.00929515	0.102521	0		Bbx	bobby sox HMG box containing [Source:MGI Symbol;Acc:MGI:1917758]
ENSMUSG00000060149	BC002059	-0.11803	0.446404	0.639194	0	0.119666	0.430233	0.666489	0	-0.237699	0.117877	0.46869	0		BC002059	cDNA sequence BC002059 [Source:MGI Symbol;Acc:MGI:2384864]
ENSMUSG00000067722	BC003965	-0.325772	0.000535279	0.00440664	-1	-0.05092	0.592627	0.787207	0	-0.27485	0.00365537	0.0531337	0		BC003965	cDNA sequence BC003965 [Source:MGI Symbol;Acc:MGI:2670966]
ENSMUSG00000052712	BC004004	-0.255381	9.71e-05	0.00106717	-1	-0.0644729	0.326322	0.574463	0	-0.190908	0.00363214	0.0529633	0		BC004004	cDNA sequence BC004004 [Source:MGI Symbol;Acc:MGI:2136782]
ENSMUSG00000019132	BC005537	0.0717447	0.283094	0.480982	0	0.0527449	0.430527	0.666554	0	0.0189998	0.777064	0.957459	0		BC005537	cDNA sequence BC005537 [Source:MGI Symbol;Acc:MGI:2441726]
ENSMUSG00000026851	BC005624	-0.280618	0.00100702	0.00727296	-1	-0.118405	0.166923	0.392399	0	-0.162211	0.0601928	0.327397	0		BC005624	cDNA sequence BC005624 [Source:MGI Symbol;Acc:MGI:2385132]
ENSMUSG00000030780	BC017158	-0.0421799	0.666232	0.811273	0	-0.0720503	0.453214	0.684505	0	0.0298712	0.754327	0.951279	0		BC017158	cDNA sequence BC017158 [Source:MGI Symbol;Acc:MGI:2384572]
ENSMUSG00000081137	BC022960	0.466812	0.0420954	0.128833	0	0.485464	0.0378177	0.158442	0	-0.0187285	0.926889	0.992741	0		BC022960	cDNA sequence BC022960 [Source:MGI Symbol;Acc:MGI:2670977]
ENSMUSG00000112160	BC024063	0.304032	0.0406254	0.125756	0	0.238301	0.111124	0.308134	0	0.0657247	0.658243	0.917572	0		BC024063	cDNA sequence BC024063 [Source:MGI Symbol;Acc:MGI:2670978]
ENSMUSG00000078786	BC024978	0.122085	0.216075	0.403306	0	0.0587383	0.575426	0.774545	0	0.0633446	0.517527	0.858958	0		BC024978	cDNA sequence BC024978 [Source:MGI Symbol;Acc:MGI:3041247]
ENSMUSG00000074862	BC025920	-0.397474	0.0550472	0.157283	0	-0.542162	0.0120645	0.0755863	0	0.144766	0.556862	0.875621	0		BC025920	cDNA sequence BC025920 [Source:MGI Symbol;Acc:MGI:2670983]
ENSMUSG00000038543	BC028528	-0.0849396	0.621695	0.779166	0	0.508456	0.000960235	0.0137837	1	-0.593421	0.000106389	0.0032793	-1		BC028528	cDNA sequence BC028528 [Source:MGI Symbol;Acc:MGI:2385885]
ENSMUSG00000074649	BC029722	-0.168339	0.0661248	0.178657	0	-0.0488361	0.598759	0.79052	0	-0.119502	0.192856	0.592734	0		BC029722	cDNA sequence BC029722 [Source:MGI Symbol;Acc:MGI:3584273]
ENSMUSG00000036299	BC031181	-0.199839	0.00779122	0.0364925	-1	-0.0839432	0.267628	0.515364	0	-0.115895	0.124232	0.482023	0		BC031181	cDNA sequence BC031181 [Source:MGI Symbol;Acc:MGI:3039614]
ENSMUSG00000033722	BC034090	0.0709679	0.279593	0.476949	0	0.11291	0.0874629	0.265921	0	-0.0419429	0.529281	0.865721	0		BC034090	cDNA sequence BC034090 [Source:MGI Symbol;Acc:MGI:2672904]
ENSMUSG00000053684	BC048403	0.0933735	0.377492	0.575423	0	-0.114788	0.291849	0.540233	0	0.208163	0.050779	0.294625	0		BC048403	cDNA sequence BC048403 [Source:MGI Symbol;Acc:MGI:2670984]
ENSMUSG00000047515	BC049715	-0.241269	0.368738	0.56709	0	-0.133033	0.612147	0.799049	0	-0.108207	0.725739	0.941892	0		BC049715	cDNA sequence BC049715 [Source:MGI Symbol;Acc:MGI:3605234]
ENSMUSG00000092564	BC051226	-0.36566	0.133304	0.293729	0	0.0497805	0.873398	0.949571	0	-0.415433	0.0799692	0.38103	0		BC051226	cDNA sequence BC051226 [Source:MGI Symbol;Acc:MGI:3039585]
ENSMUSG00000040282	BC052040	0.209695	0.117527	0.269272	0	0.00690418	0.97127	0.995598	0	0.202789	0.127459	0.489607	0		BC052040	cDNA sequence BC052040 [Source:MGI Symbol;Acc:MGI:3026886]
ENSMUSG00000041406	BC055324	-0.148181	0.299962	0.500202	0	-0.17911	0.215646	0.45415	0	0.0309326	0.841399	0.972128	0		BC055324	cDNA sequence BC055324 [Source:MGI Symbol;Acc:MGI:3590554]
ENSMUSG00000108737	BC060293	0.478835	0.0490666	0.1445	0	0.53842	0.0258497	0.123815	0	-0.0596842	0.876071	0.980158	0		BC060293	cDNA sequence BC060293 [Source:MGI Symbol;Acc:MGI:3039599]
ENSMUSG00000087368	BC065397	-0.017972	0.938949	0.976131	0	0.103876	0.557922	0.761515	0	-0.121852	0.499537	0.848475	0		BC065397	cDNA sequence BC065397 [Source:MGI Symbol;Acc:MGI:3584520]
ENSMUSG00000021763	BC067074	1.4051	1.01e-14	1.01e-12	1	0.203794	0.371983	0.618084	0	1.20124	1.55629e-11	3.16042e-09	1		BC067074	cDNA sequence BC067074 [Source:MGI Symbol;Acc:MGI:3040697]
ENSMUSG00000045231	BC106179	-0.0425101	0.847942	0.924754	0	0.416796	0.0184372	0.0995306	0	-0.459324	0.00865359	0.0982709	0		BC106179	cDNA sequence BC106179 [Source:MGI Symbol;Acc:MGI:3702726]
ENSMUSG00000002980	Bcam	1.06512	4.24e-05	0.000526632	1	0.545208	0.0471106	0.181549	0	0.519794	0.0342383	0.23348	0		Bcam	basal cell adhesion molecule [Source:MGI Symbol;Acc:MGI:1929940]
ENSMUSG00000020650	Bcap29	0.0377293	0.664743	0.810331	0	-0.0681652	0.433974	0.668983	0	0.105895	0.22063	0.62909	0		Bcap29	B cell receptor associated protein 29 [Source:MGI Symbol;Acc:MGI:101917]
ENSMUSG00000002015	Bcap31	0.0388603	0.578013	0.746175	0	0.00638575	0.928037	0.978264	0	0.0324745	0.643417	0.911364	0		Bcap31	B cell receptor associated protein 31 [Source:MGI Symbol;Acc:MGI:1350933]
ENSMUSG00000031955	Bcar1	-0.0505433	0.536696	0.715452	0	-0.17861	0.0292475	0.133602	0	0.128067	0.118061	0.469287	0		Bcar1	breast cancer anti-estrogen resistance 1 [Source:MGI Symbol;Acc:MGI:108091]
ENSMUSG00000028121	Bcar3	-0.112552	0.256598	0.450982	0	-0.113635	0.252102	0.497468	0	0.00108418	0.994055	1	0		Bcar3	breast cancer anti-estrogen resistance 3 [Source:MGI Symbol;Acc:MGI:1352501]
ENSMUSG00000005687	Bcas2	-0.214197	0.00071872	0.00556948	-1	-0.131083	0.0388767	0.160685	0	-0.0831137	0.194567	0.595209	0		Bcas2	breast carcinoma amplified sequence 2 [Source:MGI Symbol;Acc:MGI:1915433]
ENSMUSG00000059439	Bcas3	-0.110893	0.214301	0.400932	0	-0.0122974	0.894862	0.960674	0	-0.0985957	0.269708	0.68797	0		Bcas3	breast carcinoma amplified sequence 3 [Source:MGI Symbol;Acc:MGI:2385848]
ENSMUSG00000030268	Bcat1	0.181905	0.0139179	0.0569963	0	0.000941478	0.991177	1	0	0.180964	0.0144649	0.137967	0		Bcat1	branched chain aminotransferase 1, cytosolic [Source:MGI Symbol;Acc:MGI:104861]
ENSMUSG00000030826	Bcat2	0.136704	0.120682	0.274456	0	0.0768905	0.388858	0.632665	0	0.0598124	0.498294	0.847882	0		Bcat2	branched chain aminotransferase 2, mitochondrial [Source:MGI Symbol;Acc:MGI:1276534]
ENSMUSG00000030983	Bccip	-0.0493397	0.528003	0.708158	0	-0.0376685	0.639204	0.816688	0	-0.0116709	0.879893	0.980804	0		Bccip	BRCA2 and CDKN1A interacting protein [Source:MGI Symbol;Acc:MGI:1913415]
ENSMUSG00000037525	Bcdin3d	-0.27761	0.0255021	0.0896312	0	-0.20116	0.10233	0.293292	0	-0.0764437	0.556813	0.875621	0		Bcdin3d	BCDIN3 domain containing [Source:MGI Symbol;Acc:MGI:1922534]
ENSMUSG00000060376	Bckdha	0.0472475	0.702187	0.834757	0	0.0736042	0.55254	0.757397	0	-0.0263573	0.835469	0.971536	0		Bckdha	branched chain ketoacid dehydrogenase E1, alpha polypeptide [Source:MGI Symbol;Acc:MGI:107701]
ENSMUSG00000032263	Bckdhb	0.35563	0.0029319	0.0171416	1	0.213235	0.0797393	0.251915	0	0.142389	0.23279	0.645502	0		Bckdhb	branched chain ketoacid dehydrogenase E1, beta polypeptide [Source:MGI Symbol;Acc:MGI:88137]
ENSMUSG00000030802	Bckdk	-0.0752574	0.326313	0.525461	0	-0.0982073	0.205281	0.441546	0	0.0229505	0.775882	0.957049	0		Bckdk	branched chain ketoacid dehydrogenase kinase [Source:MGI Symbol;Acc:MGI:1276121]
ENSMUSG00000028191	Bcl10	-0.0416451	0.62959	0.784375	0	-0.187082	0.0312117	0.139123	0	0.145438	0.0943223	0.417199	0		Bcl10	B cell leukemia/lymphoma 10 [Source:MGI Symbol;Acc:MGI:1337994]
ENSMUSG00000057329	Bcl2	0.0328621	0.79396	0.892091	0	-0.144988	0.233232	0.475099	0	0.177852	0.143358	0.514292	0		Bcl2	B cell leukemia/lymphoma 2 [Source:MGI Symbol;Acc:MGI:88138]
ENSMUSG00000007659	Bcl2l1	-0.228555	0.00585649	0.0296562	-1	-0.188269	0.0235538	0.116495	0	-0.0402853	0.628543	0.905585	0		Bcl2l1	BCL2-like 1 [Source:MGI Symbol;Acc:MGI:88139]
ENSMUSG00000027381	Bcl2l11	0.0943466	0.427238	0.62332	0	0.217529	0.0675747	0.227096	0	-0.123183	0.301294	0.719673	0		Bcl2l11	BCL2-like 11 (apoptosis facilitator) [Source:MGI Symbol;Acc:MGI:1197519]
ENSMUSG00000003190	Bcl2l12	-0.0895326	0.444588	0.637851	0	-0.0584793	0.627382	0.809886	0	-0.0310519	0.807719	0.965294	0		Bcl2l12	BCL2-like 12 (proline rich) [Source:MGI Symbol;Acc:MGI:1922986]
ENSMUSG00000009112	Bcl2l13	-0.166808	0.0142962	0.0580958	0	-0.134338	0.0501643	0.188879	0	-0.0324692	0.633905	0.908055	0		Bcl2l13	BCL2-like 13 (apoptosis facilitator) [Source:MGI Symbol;Acc:MGI:2136959]
ENSMUSG00000089682	Bcl2l2	0.0389072	0.588441	0.753364	0	0.118049	0.101431	0.291986	0	-0.0791423	0.272582	0.6918	0		Bcl2l2	BCL2-like 2 [Source:MGI Symbol;Acc:MGI:108052]
ENSMUSG00000053175	Bcl3	0.380567	0.000775034	0.00591295	1	0.313261	0.00581043	0.0472533	1	0.0673044	0.550704	0.873543	0		Bcl3	B cell leukemia/lymphoma 3 [Source:MGI Symbol;Acc:MGI:88140]
ENSMUSG00000022508	Bcl6	0.156792	0.172173	0.347775	0	0.19262	0.094428	0.279438	0	-0.0358289	0.759217	0.95326	0		Bcl6	B cell leukemia/lymphoma 6 [Source:MGI Symbol;Acc:MGI:107187]
ENSMUSG00000029438	Bcl7a	-0.137569	0.174339	0.350378	0	-0.338531	0.000952782	0.0137338	-1	0.200966	0.0510512	0.295708	0		Bcl7a	B cell CLL/lymphoma 7A [Source:MGI Symbol;Acc:MGI:1924295]
ENSMUSG00000029681	Bcl7b	0.0658637	0.469584	0.659665	0	-0.0785155	0.393889	0.636815	0	0.14438	0.111274	0.453269	0		Bcl7b	B cell CLL/lymphoma 7B [Source:MGI Symbol;Acc:MGI:1332238]
ENSMUSG00000030814	Bcl7c	-0.00943513	0.895164	0.952043	0	-0.0656473	0.322819	0.570709	0	0.0562125	0.39261	0.788429	0		Bcl7c	B cell CLL/lymphoma 7C [Source:MGI Symbol;Acc:MGI:1332237]
ENSMUSG00000038256	Bcl9	-0.204279	0.00236243	0.0143839	-1	-0.045994	0.495547	0.716171	0	-0.158285	0.018746	0.163527	0		Bcl9	B cell CLL/lymphoma 9 [Source:MGI Symbol;Acc:MGI:1924828]
ENSMUSG00000063382	Bcl9l	0.205474	0.0128767	0.0535909	0	0.156957	0.0575988	0.205631	0	0.0485167	0.557116	0.875658	0		Bcl9l	B cell CLL/lymphoma 9-like [Source:MGI Symbol;Acc:MGI:1933114]
ENSMUSG00000037608	Bclaf1	0.0640593	0.358905	0.558184	0	0.0602617	0.388774	0.63264	0	0.00379757	0.957303	0.998975	0		Bclaf1	BCL2-associated transcription factor 1 [Source:MGI Symbol;Acc:MGI:1917580]
ENSMUSG00000044150	Bclaf3	-0.0395578	0.634427	0.787771	0	0.0572636	0.490533	0.712013	0	-0.0968218	0.238579	0.653503	0		Bclaf3	Bclaf1 and Thrap3 family member 3 [Source:MGI Symbol;Acc:MGI:2685992]
ENSMUSG00000040363	Bcor	-0.162646	0.0134319	0.0554172	0	-0.168777	0.0107997	0.0705672	0	0.00613194	0.934642	0.995811	0		Bcor	BCL6 interacting corepressor [Source:MGI Symbol;Acc:MGI:1918708]
ENSMUSG00000036959	Bcorl1	0.326011	0.00136783	0.00931983	1	0.149175	0.147105	0.364306	0	0.176834	0.0820467	0.386355	0		Bcorl1	BCL6 co-repressor-like 1 [Source:MGI Symbol;Acc:MGI:2443910]
ENSMUSG00000009681	Bcr	0.193571	0.00630796	0.0313419	1	0.0133419	0.852052	0.936335	0	0.180229	0.0110563	0.114968	0		Bcr	BCR activator of RhoGEF and GTPase [Source:MGI Symbol;Acc:MGI:88141]
ENSMUSG00000026172	Bcs1l	0.265795	0.0113076	0.0487957	1	0.158823	0.136969	0.348262	0	0.106967	0.307382	0.724861	0		Bcs1l	BCS1-like (yeast) [Source:MGI Symbol;Acc:MGI:1914071]
ENSMUSG00000028167	Bdh2	-0.221067	0.160371	0.331331	0	0.268251	0.0835036	0.258898	0	-0.48932	0.0016777	0.0295215	-1		Bdh2	3-hydroxybutyrate dehydrogenase, type 2 [Source:MGI Symbol;Acc:MGI:1917022]
ENSMUSG00000048482	Bdnf	0.221515	0.000766721	0.00587224	1	0.0861854	0.19261	0.42582	0	0.13533	0.0397709	0.256307	0		Bdnf	brain derived neurotrophic factor [Source:MGI Symbol;Acc:MGI:88145]
ENSMUSG00000049658	Bdp1	-0.08656	0.244152	0.437687	0	-0.103915	0.163908	0.387772	0	0.0173557	0.819979	0.968535	0		Bdp1	B double prime 1, subunit of RNA polymerase III transcription initiation factor IIIB [Source:MGI Symbol;Acc:MGI:1347077]
ENSMUSG00000035086	Becn1	0.077904	0.20707	0.391703	0	0.0228942	0.715125	0.860356	0	0.0550097	0.37267	0.772006	0		Becn1	beclin 1, autophagy related [Source:MGI Symbol;Acc:MGI:1891828]
ENSMUSG00000040867	Begain	0.295793	0.11334	0.262214	0	0.281974	0.140182	0.353372	0	0.0137847	1	1	0		Begain	brain-enriched guanylate kinase-associated [Source:MGI Symbol;Acc:MGI:3044626]
ENSMUSG00000038214	Bend3	0.0457027	0.554277	0.729101	0	0.0662474	0.390271	0.633927	0	-0.0205451	0.790854	0.959096	0		Bend3	BEN domain containing 3 [Source:MGI Symbol;Acc:MGI:2677212]
ENSMUSG00000092060	Bend4	-1.14628	1.65e-09	7.04e-08	-1	-0.490308	0.00568624	0.0466002	-1	-0.655913	0.00120107	0.0228595	-1		Bend4	BEN domain containing 4 [Source:MGI Symbol;Acc:MGI:3648414]
ENSMUSG00000028545	Bend5	-0.673401	3.15e-06	5.83e-05	-1	0.171163	0.20553	0.441726	0	-0.844562	3.28066e-09	3.9054e-07	-1		Bend5	BEN domain containing 5 [Source:MGI Symbol;Acc:MGI:1914871]
ENSMUSG00000042182	Bend6	-0.322586	0.308241	0.508501	0	-0.560342	0.101201	0.291689	0	0.237923	0.507626	0.85308	0		Bend6	BEN domain containing 6 [Source:MGI Symbol;Acc:MGI:2444572]
ENSMUSG00000032757	Bet1	-0.0114485	0.90928	0.958995	0	0.100975	0.257743	0.504203	0	-0.112424	0.209406	0.615365	0		Bet1	Bet1 golgi vesicular membrane trafficking protein [Source:MGI Symbol;Acc:MGI:1343104]
ENSMUSG00000025484	Bet1l	0.185497	0.0353633	0.11383	0	0.0890885	0.326357	0.574463	0	0.0964072	0.271552	0.690092	0		Bet1l	Bet1 golgi vesicular membrane trafficking protein like [Source:MGI Symbol;Acc:MGI:1913128]
ENSMUSG00000046432	Bex3	-0.734061	7.65e-09	2.87e-07	-1	-0.438227	0.000541193	0.00887569	-1	-0.295832	0.0200923	0.169283	0		Bex3	brain expressed X-linked 3 [Source:MGI Symbol;Acc:MGI:1338016]
ENSMUSG00000022684	Bfar	0.110347	0.160644	0.33164	0	0.273437	0.000492637	0.00830069	1	-0.163092	0.0367108	0.24302	0		Bfar	bifunctional apoptosis regulator [Source:MGI Symbol;Acc:MGI:1914368]
ENSMUSG00000031375	Bgn	0.179661	0.0412312	0.127005	0	0.0949467	0.280678	0.527425	0	0.0847142	0.335737	0.748269	0		Bgn	biglycan [Source:MGI Symbol;Acc:MGI:88158]
ENSMUSG00000072964	Bhlhb9	0.183224	0.0118213	0.050274	0	0.178482	0.0144053	0.0847562	0	0.00474032	0.953536	0.997818	0		Bhlhb9	basic helix-loop-helix domain containing, class B9 [Source:MGI Symbol;Acc:MGI:1917487]
ENSMUSG00000030103	Bhlhe40	0.287285	7.74e-05	0.000886249	1	0.233805	0.00132298	0.0172223	1	0.0534802	0.461378	0.826118	0		Bhlhe40	basic helix-loop-helix family, member e40 [Source:MGI Symbol;Acc:MGI:1097714]
ENSMUSG00000030256	Bhlhe41	-0.58751	3e-10	1.5e-08	-1	-0.311699	0.000801552	0.0120662	-1	-0.275807	0.00359276	0.0525135	0		Bhlhe41	basic helix-loop-helix family, member e41 [Source:MGI Symbol;Acc:MGI:1930704]
ENSMUSG00000014329	Bicc1	0.304867	0.000562063	0.00459262	1	-0.0763103	0.398499	0.641211	0	0.381177	1.71412e-05	0.000698061	1		Bicc1	BicC family RNA binding protein 1 [Source:MGI Symbol;Acc:MGI:1933388]
ENSMUSG00000003452	Bicd1	-0.129067	0.232893	0.423606	0	-0.384176	0.000466969	0.00801323	-1	0.255113	0.0207974	0.172902	0		Bicd1	BICD cargo adaptor 1 [Source:MGI Symbol;Acc:MGI:1101760]
ENSMUSG00000037933	Bicd2	-0.160091	0.0466931	0.138962	0	-0.193481	0.0165884	0.0927408	0	0.0333896	0.682971	0.926348	0		Bicd2	BICD cargo adaptor 2 [Source:MGI Symbol;Acc:MGI:1924145]
ENSMUSG00000041609	Bicdl1	0.0219409	0.901584	0.955234	0	0.0586204	0.742495	0.877244	0	-0.0366823	0.844304	0.973391	0		Bicdl1	BICD family like cargo adaptor 1 [Source:MGI Symbol;Acc:MGI:1922915]
ENSMUSG00000070808	Bicra	-0.0729278	0.541212	0.718615	0	-0.241823	0.0435933	0.17327	0	0.168897	0.159655	0.5412	0		Bicra	BRD4 interacting chromatin remodeling complex associated protein [Source:MGI Symbol;Acc:MGI:2154263]
ENSMUSG00000036568	Bicral	-0.0702235	0.32672	0.525592	0	-0.0160955	0.825463	0.924775	0	-0.0541279	0.450652	0.821601	0		Bicral	BRD4 interacting chromatin remodeling complex associated protein like [Source:MGI Symbol;Acc:MGI:2673855]
ENSMUSG00000004446	Bid	-0.16538	0.0229074	0.0825277	0	-0.0283427	0.701248	0.852198	0	-0.137037	0.059632	0.325864	0		Bid	BH3 interacting domain death agonist [Source:MGI Symbol;Acc:MGI:108093]
ENSMUSG00000024381	Bin1	-0.228256	0.000387026	0.00337189	-1	-0.117772	0.0674099	0.226859	0	-0.110484	0.087054	0.400466	0		Bin1	bridging integrator 1 [Source:MGI Symbol;Acc:MGI:108092]
ENSMUSG00000022089	Bin3	0.0621697	0.448458	0.640343	0	-0.0762812	0.361468	0.609539	0	0.138451	0.0922998	0.412482	0		Bin3	bridging integrator 3 [Source:MGI Symbol;Acc:MGI:1929883]
ENSMUSG00000057367	Birc2	0.125419	0.0750324	0.195975	0	0.137394	0.0522861	0.193625	0	-0.0119762	0.870927	0.977854	0		Birc2	baculoviral IAP repeat-containing 2 [Source:MGI Symbol;Acc:MGI:1197009]
ENSMUSG00000032000	Birc3	0.31878	0.00184447	0.0118386	1	0.153154	0.14099	0.354826	0	0.165622	0.103835	0.438354	0		Birc3	baculoviral IAP repeat-containing 3 [Source:MGI Symbol;Acc:MGI:1197007]
ENSMUSG00000017716	Birc5	-0.343031	0.0671762	0.18065	0	-0.558609	0.00303236	0.0308804	-1	0.215582	0.254745	0.672253	0		Birc5	baculoviral IAP repeat-containing 5 [Source:MGI Symbol;Acc:MGI:1203517]
ENSMUSG00000024073	Birc6	-0.114538	0.153984	0.322519	0	-0.0148594	0.853498	0.937236	0	-0.0996783	0.21483	0.62248	0		Birc6	baculoviral IAP repeat-containing 6 [Source:MGI Symbol;Acc:MGI:1276108]
ENSMUSG00000041684	Bivm	-0.0435387	0.597549	0.760736	0	-0.0522137	0.527865	0.740727	0	0.00867537	0.920081	0.991263	0		Bivm	basic, immunoglobulin-like variable motif containing [Source:MGI Symbol;Acc:MGI:2179809]
ENSMUSG00000067787	Blcap	0.042934	0.56739	0.739089	0	-0.00735679	0.92186	0.975028	0	0.0502907	0.498987	0.848071	0		Blcap	bladder cancer associated protein [Source:MGI Symbol;Acc:MGI:1858907]
ENSMUSG00000030528	Blm	-0.0392553	0.813503	0.903972	0	-0.150367	0.367736	0.614703	0	0.111113	0.50847	0.853329	0		Blm	Bloom syndrome, RecQ like helicase [Source:MGI Symbol;Acc:MGI:1328362]
ENSMUSG00000020840	Blmh	0.109177	0.159936	0.330996	0	0.19018	0.0143945	0.0847287	0	-0.0810037	0.296437	0.715021	0		Blmh	bleomycin hydrolase [Source:MGI Symbol;Acc:MGI:1345186]
ENSMUSG00000057506	Bloc1s2	0.0941526	0.325931	0.525178	0	-0.00941872	0.925989	0.977158	0	0.103571	0.277648	0.695858	0		Bloc1s2	biogenesis of lysosomal organelles complex-1, subunit 2 [Source:MGI Symbol;Acc:MGI:1920939]
ENSMUSG00000057667	Bloc1s3	0.0655218	0.565092	0.737864	0	-0.0506434	0.663348	0.831987	0	0.116166	0.307455	0.724861	0		Bloc1s3	biogenesis of lysosomal organelles complex-1, subunit 3 [Source:MGI Symbol;Acc:MGI:2678952]
ENSMUSG00000060708	Bloc1s4	0.139104	0.217833	0.405617	0	0.146691	0.198383	0.432913	0	-0.00759121	0.970653	1	0		Bloc1s4	biogenesis of lysosomal organelles complex-1, subunit 4, cappuccino [Source:MGI Symbol;Acc:MGI:1929230]
ENSMUSG00000038982	Bloc1s5	0.190374	0.103092	0.245618	0	0.127998	0.278787	0.525415	0	0.0623735	0.597276	0.89354	0		Bloc1s5	biogenesis of lysosomal organelles complex-1, subunit 5, muted [Source:MGI Symbol;Acc:MGI:2178598]
ENSMUSG00000005804	Bloc1s6	0.0715274	0.388654	0.586813	0	0.02849	0.737851	0.874746	0	0.0430371	0.606507	0.897188	0		Bloc1s6	biogenesis of lysosomal organelles complex-1, subunit 6, pallidin [Source:MGI Symbol;Acc:MGI:1927580]
ENSMUSG00000001999	Blvra	-0.444904	5.69e-05	0.00067718	-1	-0.316061	0.00431564	0.0390784	-1	-0.128834	0.254002	0.671641	0		Blvra	biliverdin reductase A [Source:MGI Symbol;Acc:MGI:88170]
ENSMUSG00000040466	Blvrb	-0.216944	0.14268	0.307134	0	-0.12799	0.387995	0.632341	0	-0.0889477	0.57213	0.882644	0		Blvrb	biliverdin reductase B (flavin reductase (NADPH)) [Source:MGI Symbol;Acc:MGI:2385271]
ENSMUSG00000026577	Blzf1	-0.140646	0.0982827	0.236856	0	-0.0405951	0.634398	0.814029	0	-0.10005	0.245325	0.661559	0		Blzf1	basic leucine zipper nuclear factor 1 [Source:MGI Symbol;Acc:MGI:1201607]
ENSMUSG00000040093	Bmf	0.616112	0.018428	0.0704129	0	0.661197	0.0115217	0.0734779	0	-0.0450927	0.865238	0.976129	0		Bmf	BCL2 modifying factor [Source:MGI Symbol;Acc:MGI:2176433]
ENSMUSG00000026739	Bmi1	0.0902832	0.199432	0.38207	0	0.066828	0.343712	0.591884	0	0.023455	0.739769	0.946276	0		Bmi1	Bmi1 polycomb ring finger oncogene [Source:MGI Symbol;Acc:MGI:88174]
ENSMUSG00000022098	Bmp1	0.358034	7.23e-05	0.000835256	1	0.487696	6.65589e-08	6.75817e-06	1	-0.129663	0.150062	0.525273	0		Bmp1	bone morphogenetic protein 1 [Source:MGI Symbol;Acc:MGI:88176]
ENSMUSG00000034663	Bmp2k	-0.0966	0.297833	0.498217	0	-0.157644	0.0916439	0.274157	0	0.0610453	0.518434	0.859817	0		Bmp2k	BMP2 inducible kinase [Source:MGI Symbol;Acc:MGI:2155456]
ENSMUSG00000021835	Bmp4	0.0883235	0.454113	0.64568	0	0.413147	0.000297545	0.00581621	1	-0.324831	0.00369922	0.0535456	0		Bmp4	bone morphogenetic protein 4 [Source:MGI Symbol;Acc:MGI:88180]
ENSMUSG00000032726	Bmp8a	-0.0439816	0.910032	0.959285	0	0.154835	0.740784	0.876262	0	-0.19885	0.662924	0.919239	0		Bmp8a	bone morphogenetic protein 8a [Source:MGI Symbol;Acc:MGI:104515]
ENSMUSG00000031963	Bmper	0.54294	1.71e-06	3.4e-05	1	0.341419	0.00328438	0.0323495	1	0.201511	0.0713147	0.359768	0		Bmper	BMP-binding endothelial regulator [Source:MGI Symbol;Acc:MGI:1920480]
ENSMUSG00000021796	Bmpr1a	0.314605	4.67e-05	0.000571567	1	0.255607	0.000946297	0.0136546	1	0.0589982	0.444629	0.819415	0		Bmpr1a	bone morphogenetic protein receptor, type 1A [Source:MGI Symbol;Acc:MGI:1338938]
ENSMUSG00000052430	Bmpr1b	0.062563	0.566632	0.738574	0	0.117628	0.273874	0.521782	0	-0.0550675	0.586986	0.889642	0		Bmpr1b	bone morphogenetic protein receptor, type 1B [Source:MGI Symbol;Acc:MGI:107191]
ENSMUSG00000067336	Bmpr2	0.24092	0.0022997	0.0140749	1	0.180996	0.0221038	0.112	0	0.0599232	0.448347	0.820841	0		Bmpr2	bone morphogenetic protein receptor, type II (serine/threonine kinase) [Source:MGI Symbol;Acc:MGI:1095407]
ENSMUSG00000030138	Bms1	-0.11222	0.093831	0.229492	0	-0.0542431	0.42111	0.659234	0	-0.057977	0.387156	0.78402	0		Bms1	BMS1, ribosome biogenesis factor [Source:MGI Symbol;Acc:MGI:2446132]
ENSMUSG00000042742	Bmt2	0.09661	0.143646	0.308476	0	0.0943306	0.155242	0.376688	0	0.00227898	0.975358	1	0		Bmt2	base methyltransferase of 25S rRNA 2 [Source:MGI Symbol;Acc:MGI:2141466]
ENSMUSG00000049086	Bmyc	0.811113	1.36e-05	0.000203317	1	0.605908	0.00150682	0.0190447	1	0.205159	0.255233	0.672253	0		Bmyc	brain expressed myelocytomatosis oncogene [Source:MGI Symbol;Acc:MGI:88184]
ENSMUSG00000028487	Bnc2	0.676624	2.02e-08	6.88e-07	1	0.329235	0.00672922	0.0520873	0	0.347386	0.00373172	0.0536967	0		Bnc2	basonuclin 2 [Source:MGI Symbol;Acc:MGI:2443805]
ENSMUSG00000024191	Bnip1	-0.242171	0.00907367	0.0410679	-1	-0.0316123	0.731576	0.870822	0	-0.210558	0.0243993	0.190356	0		Bnip1	BCL2/adenovirus E1B interacting protein 1 [Source:MGI Symbol;Acc:MGI:109328]
ENSMUSG00000011958	Bnip2	0.0348066	0.598648	0.761629	0	-0.0170806	0.796981	0.907297	0	0.0518873	0.431952	0.812575	0		Bnip2	BCL2/adenovirus E1B interacting protein 2 [Source:MGI Symbol;Acc:MGI:109327]
ENSMUSG00000078566	Bnip3	0.381352	2.63e-05	0.000351701	1	0.306963	0.000760231	0.0115872	1	0.074387	0.412046	0.80147	0		Bnip3	BCL2/adenovirus E1B interacting protein 3 [Source:MGI Symbol;Acc:MGI:109326]
ENSMUSG00000022051	Bnip3l	0.0787117	0.283441	0.480982	0	0.109615	0.135374	0.345881	0	-0.0309035	0.673866	0.922147	0		Bnip3l	BCL2/adenovirus E1B interacting protein 3-like [Source:MGI Symbol;Acc:MGI:1332659]
ENSMUSG00000022687	Boc	0.0117781	0.884193	0.945911	0	0.141236	0.0665858	0.224813	0	-0.129459	0.0912157	0.409489	0		Boc	biregional cell adhesion molecule-related/down-regulated by oncogenes (Cdon) binding protein [Source:MGI Symbol;Acc:MGI:2151153]
ENSMUSG00000044502	Bod1	-0.166892	0.0320327	0.106179	0	-0.0890763	0.254666	0.500809	0	-0.0778147	0.320518	0.735511	0		Bod1	biorientation of chromosomes in cell division 1 [Source:MGI Symbol;Acc:MGI:1916806]
ENSMUSG00000061755	Bod1l	-0.127778	0.143729	0.308526	0	-0.171166	0.0508291	0.190507	0	0.0433886	0.622972	0.903603	0		Bod1l	biorientation of chromosomes in cell division 1-like [Source:MGI Symbol;Acc:MGI:2444804]
ENSMUSG00000026278	Bok	-0.279594	0.0542338	0.155635	0	-0.301243	0.0391873	0.161389	0	0.0216525	0.891452	0.983245	0		Bok	BCL2-related ovarian killer [Source:MGI Symbol;Acc:MGI:1858494]
ENSMUSG00000015943	Bola1	-0.521516	0.000349435	0.00309913	-1	-0.501132	0.000734107	0.0112887	-1	-0.0203636	0.889601	0.982947	0		Bola1	bolA-like 1 (E. coli) [Source:MGI Symbol;Acc:MGI:1916418]
ENSMUSG00000047721	Bola2	-0.344914	0.00169289	0.0110425	-1	-0.312538	0.00475206	0.0414276	-1	-0.0323686	0.769929	0.954651	0		Bola2	bolA-like 2 (E. coli) [Source:MGI Symbol;Acc:MGI:1913412]
ENSMUSG00000045160	Bola3	-0.461557	4.52e-07	1.06e-05	-1	-0.393255	1.86886e-05	0.00069374	-1	-0.0682949	0.480625	0.838831	0		Bola3	bolA-like 3 (E. coli) [Source:MGI Symbol;Acc:MGI:1925903]
ENSMUSG00000022557	Bop1	-0.220037	0.00241717	0.0146849	-1	-0.166369	0.0222902	0.112502	0	-0.0536671	0.460395	0.825416	0		Bop1	block of proliferation 1 [Source:MGI Symbol;Acc:MGI:1334460]
ENSMUSG00000022070	Bora	-0.104988	0.439589	0.633839	0	-0.293306	0.0320112	0.141183	0	0.188322	0.170371	0.559358	0		Bora	bora, aurora kinase A activator [Source:MGI Symbol;Acc:MGI:1924994]
ENSMUSG00000042992	Borcs5	-0.0127483	0.912726	0.960828	0	-0.0213707	0.85061	0.936091	0	0.00862289	0.955743	0.998666	0		Borcs5	BLOC-1 related complex subunit 5 [Source:MGI Symbol;Acc:MGI:1915024]
ENSMUSG00000045176	Borcs6	0.24689	0.0520042	0.150926	0	0.190531	0.135947	0.346813	0	0.0563561	0.662547	0.919239	0		Borcs6	BLOC-1 related complex subunit 6 [Source:MGI Symbol;Acc:MGI:1919173]
ENSMUSG00000062376	Borcs7	0.209559	0.105174	0.24909	0	0.0985566	0.465	0.693882	0	0.110998	0.399493	0.791395	0		Borcs7	BLOC-1 related complex subunit 7 [Source:MGI Symbol;Acc:MGI:1913689]
ENSMUSG00000002345	Borcs8	0.153547	0.238843	0.431357	0	0.199097	0.128379	0.334742	0	-0.0455529	0.733753	0.944042	0		Borcs8	BLOC-1 related complex subunit 8 [Source:MGI Symbol;Acc:MGI:1919618]
ENSMUSG00000038871	Bpgm	-0.333694	0.000807572	0.00610721	-1	-0.261918	0.00896012	0.0626076	0	-0.0717728	0.476528	0.835168	0		Bpgm	2,3-bisphosphoglycerate mutase [Source:MGI Symbol;Acc:MGI:1098242]
ENSMUSG00000038286	Bphl	-0.210595	0.0292719	0.0990302	0	-0.162418	0.0932919	0.277047	0	-0.0481764	0.62607	0.904236	0		Bphl	biphenyl hydrolase-like (serine hydrolase, breast epithelial mucin-associated antigen) [Source:MGI Symbol;Acc:MGI:1915271]
ENSMUSG00000026617	Bpnt1	-0.271196	0.00825052	0.0382109	-1	-0.24856	0.01602	0.0905156	0	-0.0226336	0.827891	0.970212	0		Bpnt1	bisphosphate 3'-nucleotidase 1 [Source:MGI Symbol;Acc:MGI:1338800]
ENSMUSG00000040481	Bptf	-0.0985915	0.179645	0.35771	0	-0.0597489	0.416954	0.655938	0	-0.0388425	0.597376	0.89354	0		Bptf	bromodomain PHD finger transcription factor [Source:MGI Symbol;Acc:MGI:2444008]
ENSMUSG00000002413	Braf	-0.0256272	0.722937	0.849692	0	0.116219	0.106605	0.300922	0	-0.141847	0.048689	0.288313	0		Braf	Braf transforming gene [Source:MGI Symbol;Acc:MGI:88190]
ENSMUSG00000029458	Brap	0.0901498	0.160395	0.331331	0	-0.129762	0.0456028	0.177789	0	0.219912	0.000647924	0.0138931	1		Brap	BRCA1 associated protein [Source:MGI Symbol;Acc:MGI:1919649]
ENSMUSG00000000148	Brat1	0.117847	0.163595	0.335868	0	0.0850393	0.32265	0.570666	0	0.0328068	0.696891	0.932316	0		Brat1	BRCA1-associated ATM activator 1 [Source:MGI Symbol;Acc:MGI:1891679]
ENSMUSG00000017146	Brca1	-0.19565	0.293174	0.493111	0	-0.325363	0.0813853	0.255221	0	0.129715	0.489261	0.842923	0		Brca1	breast cancer 1, early onset [Source:MGI Symbol;Acc:MGI:104537]
ENSMUSG00000041147	Brca2	-0.240315	0.0721414	0.190508	0	-0.322912	0.0161576	0.0910697	0	0.0825989	0.543043	0.870409	0		Brca2	breast cancer 2, early onset [Source:MGI Symbol;Acc:MGI:109337]
ENSMUSG00000031201	Brcc3	0.0738941	0.318291	0.517789	0	0.0587995	0.433419	0.668598	0	0.0150942	0.839239	0.972111	0		Brcc3	BRCA1/BRCA2-containing complex, subunit 3 [Source:MGI Symbol;Acc:MGI:2389572]
ENSMUSG00000022387	Brd1	0.0196007	0.759995	0.871071	0	0.0196474	0.759458	0.88643	0	-4.67533e-05	1	1	0		Brd1	bromodomain containing 1 [Source:MGI Symbol;Acc:MGI:1924161]
ENSMUSG00000024335	Brd2	0.112145	0.101489	0.242826	0	0.13173	0.0545301	0.19882	0	-0.0195848	0.775361	0.956923	0		Brd2	bromodomain containing 2 [Source:MGI Symbol;Acc:MGI:99495]
ENSMUSG00000026918	Brd3	-0.0733048	0.255011	0.449164	0	-0.00867505	0.895345	0.960968	0	-0.0646296	0.31626	0.731697	0		Brd3	bromodomain containing 3 [Source:MGI Symbol;Acc:MGI:1914632]
ENSMUSG00000109946	Brd3os	0.0689778	0.608098	0.768765	0	0.21117	0.103939	0.29626	0	-0.1422	0.270805	0.688944	0		Brd3os	bromodomain containing 3, opposite strand [Source:MGI Symbol;Acc:MGI:106557]
ENSMUSG00000024002	Brd4	-0.0830794	0.324332	0.523825	0	0.040759	0.629023	0.810557	0	-0.123838	0.14161	0.51243	0		Brd4	bromodomain containing 4 [Source:MGI Symbol;Acc:MGI:1888520]
ENSMUSG00000031660	Brd7	-0.104141	0.240938	0.4335	0	-0.132522	0.136069	0.346866	0	0.0283814	0.750721	0.950115	0		Brd7	bromodomain containing 7 [Source:MGI Symbol;Acc:MGI:1349766]
ENSMUSG00000003778	Brd8	0.183388	0.0111063	0.048084	1	0.205715	0.00448174	0.0400312	1	-0.0223271	0.759433	0.95326	0		Brd8	bromodomain containing 8 [Source:MGI Symbol;Acc:MGI:1925906]
ENSMUSG00000049357	Brd8dc	0.694238	0.00249953	0.0150989	1	0.439461	0.0693753	0.230455	0	0.254706	0.250669	0.667983	0		Brd8dc	BRD8 domain containing [Source:MGI Symbol;Acc:MGI:3045347]
ENSMUSG00000057649	Brd9	0.0507453	0.50371	0.688209	0	0.0321873	0.679593	0.840378	0	0.0185578	0.804006	0.964179	0		Brd9	bromodomain containing 9 [Source:MGI Symbol;Acc:MGI:2145317]
ENSMUSG00000011158	Brf1	-0.0898193	0.288866	0.487906	0	-0.0876913	0.299043	0.547884	0	-0.00212755	0.988322	1	0		Brf1	BRF1, RNA polymerase III transcription initiation factor 90 kDa subunit [Source:MGI Symbol;Acc:MGI:1919558]
ENSMUSG00000031487	Brf2	-0.00394868	0.981636	0.998483	0	-0.0495901	0.60626	0.795727	0	0.045642	0.628224	0.905585	0		Brf2	BRF2, RNA polymerase III transcription initiation factor 50kDa subunit [Source:MGI Symbol;Acc:MGI:1913903]
ENSMUSG00000047843	Bri3	-0.0630934	0.417235	0.61457	0	0.0148338	0.846917	0.935064	0	-0.0779272	0.312629	0.729854	0		Bri3	brain protein I3 [Source:MGI Symbol;Acc:MGI:1933174]
ENSMUSG00000037905	Bri3bp	0.165922	0.0227293	0.081993	0	0.142545	0.0515529	0.192204	0	0.0233767	0.75179	0.950216	0		Bri3bp	Bri3 binding protein [Source:MGI Symbol;Acc:MGI:1924059]
ENSMUSG00000028351	Brinp1	1.89856	5.73e-16	7e-14	1	0.162413	0.524187	0.737975	0	1.7361	6.77877e-14	1.87216e-11	1		Brinp1	bone morphogenic protein/retinoic acid inducible neural specific 1 [Source:MGI Symbol;Acc:MGI:1928478]
ENSMUSG00000034329	Brip1	-0.134438	0.467563	0.657674	0	-0.254656	0.170526	0.396874	0	0.120221	0.520895	0.861469	0		Brip1	BRCA1 interacting protein C-terminal helicase 1 [Source:MGI Symbol;Acc:MGI:2442836]
ENSMUSG00000085208	Brip1os	-0.028165	0.749327	0.866694	0	-0.149475	0.0923474	0.275522	0	0.12131	0.172683	0.564159	0		Brip1os	BRCA1 interacting protein C-terminal helicase 1, opposite strand [Source:MGI Symbol;Acc:MGI:1921288]
ENSMUSG00000022247	Brix1	-0.0209845	0.752157	0.867905	0	-0.0845088	0.202068	0.437017	0	0.0635246	0.337347	0.749768	0		Brix1	BRX1, biogenesis of ribosomes [Source:MGI Symbol;Acc:MGI:1915082]
ENSMUSG00000033940	Brk1	-0.118743	0.0655658	0.177548	0	-0.0286327	0.662559	0.831526	0	-0.0901103	0.162323	0.546419	0		Brk1	BRICK1, SCAR/WAVE actin-nucleating complex subunit [Source:MGI Symbol;Acc:MGI:1915406]
ENSMUSG00000012076	Brms1l	-0.0326213	0.646738	0.796742	0	0.116735	0.09785	0.285487	0	-0.149357	0.03356	0.230677	0		Brms1l	breast cancer metastasis-suppressor 1-like [Source:MGI Symbol;Acc:MGI:1196337]
ENSMUSG00000046836	Brox	0.16183	0.0103956	0.0456446	1	0.078219	0.219112	0.458095	0	0.0836103	0.185201	0.583625	0		Brox	BRO1 domain and CAAX motif containing [Source:MGI Symbol;Acc:MGI:1918928]
ENSMUSG00000001632	Brpf1	-0.0869179	0.272421	0.468884	0	0.00092819	0.998845	1	0	-0.087846	0.270127	0.688136	0		Brpf1	bromodomain and PHD finger containing, 1 [Source:MGI Symbol;Acc:MGI:1926033]
ENSMUSG00000063952	Brpf3	0.0808243	0.207775	0.392338	0	0.105677	0.0998773	0.28896	0	-0.0248535	0.698373	0.932492	0		Brpf3	bromodomain and PHD finger containing, 3 [Source:MGI Symbol;Acc:MGI:2146836]
ENSMUSG00000035390	Brsk1	0.140159	0.134822	0.296128	0	0.058055	0.547576	0.753661	0	0.0821029	0.377697	0.776888	0		Brsk1	BR serine/threonine kinase 1 [Source:MGI Symbol;Acc:MGI:2685946]
ENSMUSG00000022914	Brwd1	-0.0883251	0.274827	0.471704	0	0.0559851	0.489195	0.711269	0	-0.14431	0.0741829	0.368139	0		Brwd1	bromodomain and WD repeat domain containing 1 [Source:MGI Symbol;Acc:MGI:1890651]
ENSMUSG00000063663	Brwd3	0.176608	0.0185055	0.0705145	0	0.124604	0.0987976	0.286744	0	0.0520029	0.489121	0.842923	0		Brwd3	bromodomain and WD repeat domain containing 3 [Source:MGI Symbol;Acc:MGI:3029414]
ENSMUSG00000071657	Bscl2	0.0986475	0.481482	0.669748	0	0.115014	0.41752	0.656368	0	-0.0163691	0.923476	0.992103	0		Bscl2	Berardinelli-Seip congenital lipodystrophy 2 (seipin) [Source:MGI Symbol;Acc:MGI:1298392]
ENSMUSG00000040859	Bsdc1	0.120813	0.179403	0.357383	0	0.173956	0.0535882	0.196561	0	-0.0531445	0.556375	0.875621	0		Bsdc1	BSD domain containing 1 [Source:MGI Symbol;Acc:MGI:1913466]
ENSMUSG00000023175	Bsg	-0.06525	0.342135	0.540937	0	0.00430093	0.950171	0.987467	0	-0.069551	0.311051	0.727894	0		Bsg	basigin [Source:MGI Symbol;Acc:MGI:88208]
ENSMUSG00000032589	Bsn	0.186689	0.43501	0.630132	0	-0.201646	0.421168	0.65925	0	0.38836	0.101921	0.434476	0		Bsn	bassoon [Source:MGI Symbol;Acc:MGI:1277955]
ENSMUSG00000046718	Bst2	0.317236	0.0282118	0.0965971	0	0.2491	0.0893895	0.269916	0	0.0681287	0.641445	0.911364	0		Bst2	bone marrow stromal cell antigen 2 [Source:MGI Symbol;Acc:MGI:1916800]
ENSMUSG00000040565	Btaf1	-0.0728113	0.289845	0.4893	0	-0.0660223	0.33853	0.587197	0	-0.0067888	0.923975	0.992103	0		Btaf1	B-TFIID TATA-box binding protein associated factor 1 [Source:MGI Symbol;Acc:MGI:2147538]
ENSMUSG00000025103	Btbd1	0.242148	0.000923215	0.00678843	1	0.0479758	0.513715	0.73148	0	0.194172	0.00797442	0.0923815	0		Btbd1	BTB (POZ) domain containing 1 [Source:MGI Symbol;Acc:MGI:1933765]
ENSMUSG00000038187	Btbd10	-0.195021	0.0191494	0.0722104	0	-0.286384	0.000687508	0.0107275	-1	0.091366	0.288003	0.70497	0		Btbd10	BTB (POZ) domain containing 10 [Source:MGI Symbol;Acc:MGI:1916065]
ENSMUSG00000020042	Btbd11	0.164147	0.119354	0.272108	0	-0.124138	0.248396	0.493043	0	0.288286	0.00638399	0.0790642	0		Btbd11	BTB (POZ) domain containing 11 [Source:MGI Symbol;Acc:MGI:1921257]
ENSMUSG00000073771	Btbd19	0.207545	0.0592942	0.165446	0	0.0455299	0.689344	0.846054	0	0.162015	0.139165	0.507796	0		Btbd19	BTB (POZ) domain containing 19 [Source:MGI Symbol;Acc:MGI:1925861]
ENSMUSG00000003344	Btbd2	0.0662697	0.491049	0.678132	0	0.0970338	0.31457	0.563027	0	-0.0307645	0.75244	0.950548	0		Btbd2	BTB (POZ) domain containing 2 [Source:MGI Symbol;Acc:MGI:1933831]
ENSMUSG00000062098	Btbd3	0.0327081	0.697151	0.831703	0	-0.107927	0.206772	0.443166	0	0.140636	0.0967059	0.422731	0		Btbd3	BTB (POZ) domain containing 3 [Source:MGI Symbol;Acc:MGI:2385155]
ENSMUSG00000002803	Btbd6	0.154715	0.18693	0.366262	0	-0.0405728	0.743218	0.877512	0	0.195288	0.0947499	0.418153	0		Btbd6	BTB (POZ) domain containing 6 [Source:MGI Symbol;Acc:MGI:3026623]
ENSMUSG00000041702	Btbd7	0.0950202	0.169997	0.344763	0	0.0540109	0.436003	0.671136	0	0.0410092	0.554504	0.875243	0		Btbd7	BTB (POZ) domain containing 7 [Source:MGI Symbol;Acc:MGI:1917858]
ENSMUSG00000111375	Btbd8	-0.190804	0.172569	0.348088	0	-0.251697	0.0735256	0.239013	0	0.0609018	0.676318	0.923036	0		Btbd8	BTB (POZ) domain containing 8 [Source:MGI Symbol;Acc:MGI:3646208]
ENSMUSG00000062202	Btbd9	0.00281788	0.975065	0.993947	0	0.150617	0.047693	0.183248	0	-0.147801	0.0512335	0.29639	0		Btbd9	BTB (POZ) domain containing 9 [Source:MGI Symbol;Acc:MGI:1916625]
ENSMUSG00000021900	Btd	0.423134	0.000166534	0.00166763	1	0.279498	0.0137861	0.0823412	0	0.143633	0.199053	0.602923	0		Btd	biotinidase [Source:MGI Symbol;Acc:MGI:1347001]
ENSMUSG00000021660	Btf3	0.00168279	0.98221	0.998664	0	0.0488874	0.504444	0.7226	0	-0.0472046	0.51929	0.8605	0		Btf3	basic transcription factor 3 [Source:MGI Symbol;Acc:MGI:1202875]
ENSMUSG00000028568	Btf3l4	0.113503	0.109893	0.257032	0	0.0588193	0.411868	0.651935	0	0.0546832	0.444581	0.819415	0		Btf3l4	basic transcription factor 3-like 4 [Source:MGI Symbol;Acc:MGI:1915312]
ENSMUSG00000036478	Btg1	0.18994	0.0142957	0.0580958	0	0.0152424	0.844507	0.933915	0	0.174697	0.02438	0.190356	0		Btg1	BTG anti-proliferation factor 1 [Source:MGI Symbol;Acc:MGI:88215]
ENSMUSG00000020423	Btg2	-0.0231094	0.902069	0.955479	0	-0.0751912	0.688802	0.845784	0	0.0520819	0.782088	0.958104	0		Btg2	BTG anti-proliferation factor 2 [Source:MGI Symbol;Acc:MGI:108384]
ENSMUSG00000022863	Btg3	0.00262307	0.987247	1	0	-0.143144	0.185796	0.416774	0	0.145768	0.176657	0.56941	0		Btg3	BTG anti-proliferation factor 3 [Source:MGI Symbol;Acc:MGI:109532]
ENSMUSG00000025217	Btrc	0.0554581	0.541568	0.718912	0	0.11332	0.216259	0.455371	0	-0.0578624	0.532713	0.866746	0		Btrc	beta-transducin repeat containing protein [Source:MGI Symbol;Acc:MGI:1338871]
ENSMUSG00000027379	Bub1	-0.17451	0.293585	0.493743	0	-0.350481	0.0356879	0.151962	0	0.175972	0.293272	0.711989	0		Bub1	BUB1, mitotic checkpoint serine/threonine kinase [Source:MGI Symbol;Acc:MGI:1100510]
ENSMUSG00000040084	Bub1b	-0.120666	0.278245	0.475707	0	-0.317533	0.00461315	0.0406369	-1	0.196868	0.0799107	0.38103	0		Bub1b	BUB1B, mitotic checkpoint serine/threonine kinase [Source:MGI Symbol;Acc:MGI:1333889]
ENSMUSG00000066979	Bub3	-0.115181	0.144405	0.309449	0	-0.142299	0.0725459	0.237165	0	0.0271184	0.736091	0.945436	0		Bub3	BUB3 mitotic checkpoint protein [Source:MGI Symbol;Acc:MGI:1343463]
ENSMUSG00000032077	Bud13	0.11352	0.259019	0.45339	0	0.133262	0.181255	0.411264	0	-0.0197449	0.836649	0.97186	0		Bud13	BUD13 homolog [Source:MGI Symbol;Acc:MGI:2443443]
ENSMUSG00000005378	Bud23	0.0966223	0.243094	0.43647	0	-0.0605601	0.474618	0.700887	0	0.157183	0.0580489	0.321027	0		Bud23	BUD23, rRNA methyltransferase and ribosome maturation factor [Source:MGI Symbol;Acc:MGI:1913388]
ENSMUSG00000038722	Bud31	-0.109336	0.151423	0.318933	0	-0.0834391	0.277062	0.524378	0	-0.0258968	0.737596	0.945485	0		Bud31	BUD31 homolog [Source:MGI Symbol;Acc:MGI:2141291]
ENSMUSG00000071317	Bves	-0.51826	2.68e-07	6.79e-06	-1	0.295111	0.00215413	0.0247063	1	-0.813372	2.19313e-16	9.10643e-14	-1		Bves	blood vessel epicardial substance [Source:MGI Symbol;Acc:MGI:1346013]
ENSMUSG00000098098	Bvht	0.709986	0.00461047	0.0246385	1	0.0800438	0.796735	0.907297	0	0.629899	0.0111079	0.11533	0		Bvht	braveheart long non-coding RNA [Source:MGI Symbol;Acc:MGI:5434104]
ENSMUSG00000023988	Bysl	-0.330113	0.000623934	0.005018	-1	-0.266445	0.00588125	0.047631	-1	-0.0636655	0.51379	0.856565	0		Bysl	bystin-like [Source:MGI Symbol;Acc:MGI:1858419]
ENSMUSG00000051223	Bzw1	0.110025	0.169939	0.344696	0	-0.0162722	0.840034	0.931948	0	0.126298	0.115297	0.4626	0		Bzw1	basic leucine zipper and W2 domains 1 [Source:MGI Symbol;Acc:MGI:1914132]
ENSMUSG00000020547	Bzw2	0.0555948	0.415029	0.612497	0	0.0337783	0.620422	0.804527	0	0.0218163	0.754106	0.951279	0		Bzw2	basic leucine zipper and W2 domains 2 [Source:MGI Symbol;Acc:MGI:1914162]
ENSMUSG00000116138	C030006K11Rik	-0.246221	0.0228035	0.082239	0	-0.0327125	0.76882	0.893054	0	-0.213508	0.0490201	0.289777	0		C030006K11Rik	RIKEN cDNA C030006K11 gene [Source:MGI Symbol;Acc:MGI:1925941]
ENSMUSG00000108181	C030015A19Rik	0.11564	0.333764	0.532704	0	0.10856	0.366963	0.613997	0	0.00707733	0.970953	1	0		C030015A19Rik	RIKEN cDNA C030015A19 gene [Source:MGI Symbol;Acc:MGI:1924668]
ENSMUSG00000107050	C030017G13Rik	-0.196305	0.575643	0.744433	0	-0.708311	0.0432245	0.1724	0	0.512154	0.142808	0.513661	0		C030017G13Rik	RIKEN cDNA C030017G13 gene [Source:MGI Symbol;Acc:MGI:2441875]
ENSMUSG00000073374	C030034I22Rik	-0.402926	0.0276177	0.0950443	0	-0.217181	0.221216	0.460889	0	-0.18572	0.327833	0.74056	0		C030034I22Rik	RIKEN cDNA C030034I22 gene [Source:MGI Symbol;Acc:MGI:1924783]
ENSMUSG00000087574	C030037D09Rik	0.138525	0.575933	0.744598	0	0.112972	0.673158	0.837207	0	0.0255331	0.960109	0.999819	0		C030037D09Rik	RIKEN cDNA C030037D09 gene [Source:MGI Symbol;Acc:MGI:1924865]
ENSMUSG00000105509	C130013H08Rik	-0.139497	0.322078	0.521411	0	-0.101029	0.471244	0.698595	0	-0.0384627	0.792711	0.959478	0		C130013H08Rik	RIKEN cDNA C130013H08 gene [Source:MGI Symbol;Acc:MGI:3697343]
ENSMUSG00000073627	C130036L24Rik	-0.553228	0.0063615	0.0315199	-1	-0.341821	0.0896921	0.27025	0	-0.211375	0.317742	0.732748	0		C130036L24Rik	RIKEN cDNA C130036L24 gene [Source:MGI Symbol;Acc:MGI:2441877]
ENSMUSG00000104735	C130075A20Rik	-0.47343	0.0828272	0.210019	0	-0.514202	0.0593542	0.209837	0	0.0408159	0.91383	0.989157	0		C130075A20Rik	RIKEN cDNA C130075A20 gene [Source:MGI Symbol;Acc:MGI:2443940]
ENSMUSG00000108812	C130083A15Rik	0.169275	0.436371	0.631376	0	0.115203	0.601282	0.792342	0	0.05406	0.783802	0.958682	0		C130083A15Rik	RIKEN cDNA C130083A15 gene [Source:MGI Symbol;Acc:MGI:3028079]
ENSMUSG00000104339	C130089K02Rik	-0.963528	0.00254693	0.0153413	-1	-0.745972	0.0207795	0.107965	0	-0.217328	0.622356	0.903312	0		C130089K02Rik	RIKEN cDNA C130089K02 gene [Source:MGI Symbol;Acc:MGI:2444420]
ENSMUSG00000000581	C1d	-0.096242	0.244573	0.438156	0	0.0242729	0.765648	0.890344	0	-0.120515	0.142299	0.513591	0		C1d	C1D nuclear receptor co-repressor [Source:MGI Symbol;Acc:MGI:1927354]
ENSMUSG00000042460	C1galt1	-0.127104	0.0568604	0.16063	0	0.0321093	0.629064	0.810557	0	-0.159214	0.0168506	0.153591	0		C1galt1	core 1 synthase, glycoprotein-N-acetylgalactosamine 3-beta-galactosyltransferase, 1 [Source:MGI Symbol;Acc:MGI:2151071]
ENSMUSG00000048970	C1galt1c1	-0.0194493	0.831928	0.91372	0	-0.0966448	0.286044	0.533447	0	0.0771966	0.395539	0.789795	0		C1galt1c1	C1GALT1-specific chaperone 1 [Source:MGI Symbol;Acc:MGI:1913493]
ENSMUSG00000018446	C1qbp	-0.0734256	0.282518	0.48039	0	-0.0775556	0.260462	0.507437	0	0.00413024	0.959645	0.999819	0		C1qbp	complement component 1, q subcomponent binding protein [Source:MGI Symbol;Acc:MGI:1194505]
ENSMUSG00000023571	C1qtnf12	-0.200098	0.0215512	0.0788968	0	0.0393406	0.651842	0.8252	0	-0.239438	0.00579993	0.0731427	0		C1qtnf12	C1q and tumor necrosis factor related 12 [Source:MGI Symbol;Acc:MGI:1914639]
ENSMUSG00000022440	C1qtnf6	0.323087	0.0568701	0.16063	0	0.503849	0.00301558	0.0307549	1	-0.180763	0.286217	0.704146	0		C1qtnf6	C1q and tumor necrosis factor related protein 6 [Source:MGI Symbol;Acc:MGI:1919959]
ENSMUSG00000038527	C1rl	-0.179607	0.299441	0.499814	0	0.0963427	0.574778	0.774202	0	-0.27595	0.108373	0.448135	0		C1rl	complement component 1, r subcomponent-like [Source:MGI Symbol;Acc:MGI:2660692]
ENSMUSG00000038521	C1s1	1.01251	2.85e-07	7.15e-06	1	1.05487	9.20523e-08	8.76655e-06	1	-0.042376	0.82961	0.970572	0		C1s1	complement component 1, s subcomponent 1 [Source:MGI Symbol;Acc:MGI:1355312]
ENSMUSG00000024371	C2	-0.223968	0.451137	0.642792	0	-0.237583	0.437484	0.672275	0	0.0136626	1	1	0		C2	complement component 2 (within H-2S) [Source:MGI Symbol;Acc:MGI:88226]
ENSMUSG00000117171	C230013L11Rik	-0.389958	0.002703	0.0160817	-1	-0.00414102	0.968328	0.994563	0	-0.385813	0.00349553	0.0514602	0		C230013L11Rik	RIKEN cDNA C230013L11 gene [Source:MGI Symbol;Acc:MGI:2442581]
ENSMUSG00000085024	C230035I16Rik	-0.219889	0.301435	0.501648	0	0.168321	0.422865	0.660559	0	-0.388218	0.0614863	0.331499	0		C230035I16Rik	RIKEN cDNA C230035I16 gene [Source:MGI Symbol;Acc:MGI:2444850]
ENSMUSG00000084915	C230037L18Rik	-0.124703	0.576366	0.74495	0	-0.0173744	0.931373	0.980285	0	-0.107323	0.632135	0.906925	0		C230037L18Rik	RIKEN cDNA C230037L18 gene [Source:MGI Symbol;Acc:MGI:3697701]
ENSMUSG00000110751	C230053D17Rik	-0.00997029	1	1	0	-0.209804	0.551445	0.756798	0	0.199879	0.55951	0.87646	0		C230053D17Rik	RIKEN cDNA C230053D17 gene [Source:MGI Symbol;Acc:MGI:2441895]
ENSMUSG00000106205	C230096K16Rik	-0.114783	0.426085	0.62223	0	-0.078395	0.588315	0.784477	0	-0.0363836	0.823392	0.968535	0		C230096K16Rik	RIKEN cDNA C230096K16 gene [Source:MGI Symbol;Acc:MGI:3041194]
ENSMUSG00000045975	C2cd2	-0.0704481	0.406096	0.603831	0	0.021734	0.799997	0.909479	0	-0.0921821	0.273473	0.692153	0		C2cd2	C2 calcium-dependent domain containing 2 [Source:MGI Symbol;Acc:MGI:1891883]
ENSMUSG00000032120	C2cd2l	0.037027	0.674807	0.816617	0	-0.00805229	0.930087	0.979304	0	0.0450793	0.603467	0.895281	0		C2cd2l	C2 calcium-dependent domain containing 2-like [Source:MGI Symbol;Acc:MGI:1919014]
ENSMUSG00000047248	C2cd3	0.136535	0.0665972	0.179582	0	0.0643385	0.389711	0.633344	0	0.0721957	0.33471	0.747051	0		C2cd3	C2 calcium-dependent domain containing 3 [Source:MGI Symbol;Acc:MGI:2142166]
ENSMUSG00000030279	C2cd5	0.169656	0.0745045	0.194781	0	0.0815322	0.3994	0.641688	0	0.0881226	0.352303	0.757996	0		C2cd5	C2 calcium-dependent domain containing 5 [Source:MGI Symbol;Acc:MGI:1921991]
ENSMUSG00000006423	C330007P06Rik	-0.0786017	0.195344	0.377168	0	-0.0463009	0.450217	0.681881	0	-0.0323006	0.594926	0.893524	0		C330007P06Rik	RIKEN cDNA C330007P06 gene [Source:MGI Symbol;Acc:MGI:1924894]
ENSMUSG00000056753	C330011M18Rik	-0.0329093	0.892618	0.950433	0	-0.293792	0.120862	0.323573	0	0.260904	0.154613	0.534031	0		C330011M18Rik	RIKEN cDNA C330011M18 gene [Source:MGI Symbol;Acc:MGI:3045248]
ENSMUSG00000097093	C330013E15Rik	-0.171794	0.459948	0.651267	0	-0.451567	0.0489995	0.186298	0	0.279831	0.234034	0.647016	0		C330013E15Rik	RIKEN cDNA C330013E15 gene [Source:MGI Symbol;Acc:MGI:1925695]
ENSMUSG00000024592	C330018D20Rik	-0.365315	0.00604147	0.0303617	-1	-0.201354	0.120759	0.323547	0	-0.16395	0.241062	0.656435	0		C330018D20Rik	RIKEN cDNA C330018D20 gene [Source:MGI Symbol;Acc:MGI:1924672]
ENSMUSG00000087365	C430049B03Rik	0.357154	0.222176	0.411153	0	0.538319	0.0660601	0.223707	0	-0.181173	0.536781	0.868335	0		C430049B03Rik	RIKEN cDNA C430049B03 gene [Source:MGI Symbol;Acc:MGI:1924903]
ENSMUSG00000015451	C4a	0.072622	0.712514	0.842389	0	0.203352	0.272034	0.519574	0	-0.130747	0.479852	0.838133	0		C4a	complement component 4A (Rodgers blood group) [Source:MGI Symbol;Acc:MGI:98320]
ENSMUSG00000073418	C4b	0.80153	0.0136919	0.0562714	0	0.907283	0.00535371	0.0447785	1	-0.105803	0.750225	0.950115	0		C4b	complement component 4B (Chido blood group) [Source:MGI Symbol;Acc:MGI:88228]
ENSMUSG00000085408	C530005A16Rik	-0.293693	0.259533	0.454059	0	-0.331265	0.217863	0.457283	0	0.0376456	0.942806	0.99689	0		C530005A16Rik	RIKEN cDNA C530005A16 gene [Source:MGI Symbol;Acc:MGI:3612454]
ENSMUSG00000036377	C530008M17Rik	0.0126335	0.944778	0.9798	0	-0.213514	0.159922	0.382399	0	0.22615	0.137494	0.505769	0		C530008M17Rik	RIKEN cDNA C530008M17 gene [Source:MGI Symbol;Acc:MGI:2444817]
ENSMUSG00000106706	C530043K16Rik	0.278158	0.26463	0.459631	0	-0.205321	0.412176	0.652273	0	0.483496	0.0494706	0.29093	0		C530043K16Rik	RIKEN cDNA C530043K16 gene [Source:MGI Symbol;Acc:MGI:2444587]
ENSMUSG00000084910	C630043F03Rik	-0.0162964	0.963687	0.988497	0	0.197953	0.308156	0.556761	0	-0.214266	0.275324	0.694419	0		C630043F03Rik	RIKEN cDNA C630043F03 gene [Source:MGI Symbol;Acc:MGI:1915535]
ENSMUSG00000079242	C730034F03Rik	-0.0691482	0.806024	0.898989	0	0.15258	0.549131	0.754973	0	-0.221747	0.370166	0.770568	0		C730034F03Rik	RIKEN cDNA C730034F03 gene [Source:MGI Symbol;Acc:MGI:2441921]
ENSMUSG00000050390	C77080	-0.0095026	0.883315	0.945411	0	0.0796115	0.22989	0.471177	0	-0.0891144	0.174744	0.567374	0		C77080	expressed sequence C77080 [Source:MGI Symbol;Acc:MGI:2140651]
ENSMUSG00000110710	C78859	0.174818	0.540071	0.717928	0	-0.196812	0.486552	0.709208	0	0.371651	0.164616	0.550041	0		C78859	expressed sequence C78859 [Source:MGI Symbol;Acc:MGI:2142856]
ENSMUSG00000105741	C79130	-0.105767	0.711252	0.841401	0	-0.386313	0.201488	0.436488	0	0.280626	0.378528	0.777456	0		C79130	expressed sequence C79130 [Source:MGI Symbol;Acc:MGI:2141307]
ENSMUSG00000046679	C87436	0.03511	0.731018	0.854607	0	-0.0916999	0.371943	0.618084	0	0.126811	0.210793	0.617358	0		C87436	expressed sequence C87436 [Source:MGI Symbol;Acc:MGI:2141787]
ENSMUSG00000097574	C920006O11Rik	-0.000117025	1	1	0	0.247048	0.23759	0.480153	0	-0.247178	0.23919	0.654183	0		C920006O11Rik	RIKEN cDNA C920006O11 gene [Source:MGI Symbol;Acc:MGI:2443759]
ENSMUSG00000028300	C9orf72	0.0539996	0.545968	0.72275	0	-0.0342416	0.715088	0.860356	0	0.0882414	0.326027	0.739458	0		C9orf72	C9orf72, member of C9orf72-SMCR8 complex [Source:MGI Symbol;Acc:MGI:1920455]
ENSMUSG00000028578	Caap1	0.131448	0.21927	0.407515	0	0.123299	0.24917	0.493798	0	0.00814481	0.956497	0.998734	0		Caap1	caspase activity and apoptosis inhibitor 1 [Source:MGI Symbol;Acc:MGI:1915020]
ENSMUSG00000036707	Cab39	0.0581976	0.355953	0.554905	0	0.00418957	0.947969	0.98626	0	0.054008	0.393185	0.788429	0		Cab39	calcium binding protein 39 [Source:MGI Symbol;Acc:MGI:107438]
ENSMUSG00000021981	Cab39l	0.0833511	0.365201	0.563625	0	-0.064968	0.483077	0.706814	0	0.148319	0.106514	0.444366	0		Cab39l	calcium binding protein 39-like [Source:MGI Symbol;Acc:MGI:1914081]
ENSMUSG00000020196	Cabin1	-0.096089	0.156962	0.326822	0	-0.0813059	0.232317	0.474076	0	-0.0147829	0.829064	0.97036	0		Cabin1	calcineurin binding protein 1 [Source:MGI Symbol;Acc:MGI:1298375]
ENSMUSG00000040957	Cables1	0.642584	0.0089759	0.0407323	1	0.679955	0.00574699	0.0468923	1	-0.0373783	0.88126	0.981001	0		Cables1	CDK5 and Abl enzyme substrate 1 [Source:MGI Symbol;Acc:MGI:1927065]
ENSMUSG00000038990	Cables2	0.029866	0.727475	0.852418	0	0.0522334	0.548806	0.75466	0	-0.022368	0.806569	0.965099	0		Cables2	CDK5 and Abl enzyme substrate 2 [Source:MGI Symbol;Acc:MGI:2182335]
ENSMUSG00000015488	Cacfd1	0.213336	0.00299926	0.0174607	1	0.175175	0.0154948	0.0885171	0	0.0381596	0.595016	0.893524	0		Cacfd1	calcium channel flower domain containing 1 [Source:MGI Symbol;Acc:MGI:1924317]
ENSMUSG00000028532	Cachd1	0.116896	0.0948708	0.231175	0	-0.0532934	0.458477	0.689513	0	0.17019	0.0155508	0.1449	0		Cachd1	cache domain containing 1 [Source:MGI Symbol;Acc:MGI:2444177]
ENSMUSG00000034656	Cacna1a	-0.54751	4.54e-06	7.91e-05	-1	0.0183714	0.877164	0.951451	0	-0.565879	2.15487e-06	0.000119505	-1		Cacna1a	calcium channel, voltage-dependent, P/Q type, alpha 1A subunit [Source:MGI Symbol;Acc:MGI:109482]
ENSMUSG00000004113	Cacna1b	0.861148	1.5e-08	5.34e-07	1	0.138204	0.402236	0.644213	0	0.722928	1.55691e-06	9.03333e-05	1		Cacna1b	calcium channel, voltage-dependent, N type, alpha 1B subunit [Source:MGI Symbol;Acc:MGI:88296]
ENSMUSG00000051331	Cacna1c	0.624741	4.7e-09	1.83e-07	1	-0.177663	0.100669	0.290763	0	0.802404	7.05257e-14	1.90959e-11	1		Cacna1c	calcium channel, voltage-dependent, L type, alpha 1C subunit [Source:MGI Symbol;Acc:MGI:103013]
ENSMUSG00000020866	Cacna1g	-0.117985	0.188532	0.368289	0	0.257441	0.00404069	0.037348	1	-0.375426	2.81003e-05	0.00104875	-1		Cacna1g	calcium channel, voltage-dependent, T type, alpha 1G subunit [Source:MGI Symbol;Acc:MGI:1201678]
ENSMUSG00000024112	Cacna1h	-0.0800096	0.457127	0.649097	0	0.70052	1.85371e-11	6.09473e-09	1	-0.780534	7.4669e-14	1.98289e-11	-1		Cacna1h	calcium channel, voltage-dependent, T type, alpha 1H subunit [Source:MGI Symbol;Acc:MGI:1928842]
ENSMUSG00000040118	Cacna2d1	0.212407	0.00131715	0.00904002	1	0.141308	0.0336967	0.146234	0	0.0710976	0.282139	0.698778	0		Cacna2d1	calcium channel, voltage-dependent, alpha2/delta subunit 1 [Source:MGI Symbol;Acc:MGI:88295]
ENSMUSG00000021991	Cacna2d3	1.32352	7.2e-12	4.88e-10	1	0.512326	0.0186311	0.100225	0	0.8111	9.73803e-06	0.000430376	1		Cacna2d3	calcium channel, voltage-dependent, alpha2/delta subunit 3 [Source:MGI Symbol;Acc:MGI:1338890]
ENSMUSG00000020882	Cacnb1	0.165287	0.223266	0.412189	0	0.188761	0.16703	0.392399	0	-0.0234765	0.872618	0.978639	0		Cacnb1	calcium channel, voltage-dependent, beta 1 subunit [Source:MGI Symbol;Acc:MGI:102522]
ENSMUSG00000057914	Cacnb2	0.337808	0.0199696	0.0745299	0	-0.0168489	0.921938	0.975036	0	0.354654	0.0146006	0.138856	0		Cacnb2	calcium channel, voltage-dependent, beta 2 subunit [Source:MGI Symbol;Acc:MGI:894644]
ENSMUSG00000003352	Cacnb3	0.152515	0.0192877	0.0725534	0	0.100822	0.122952	0.326446	0	0.0516928	0.428759	0.81058	0		Cacnb3	calcium channel, voltage-dependent, beta 3 subunit [Source:MGI Symbol;Acc:MGI:103307]
ENSMUSG00000069806	Cacng7	-0.026089	0.776862	0.881154	0	-0.0046479	0.96432	0.99243	0	-0.021441	0.815885	0.966831	0		Cacng7	calcium channel, voltage-dependent, gamma subunit 7 [Source:MGI Symbol;Acc:MGI:1932374]
ENSMUSG00000053395	Cacng8	-0.634971	0.0364568	0.116266	0	-0.684593	0.0307775	0.137994	0	0.0498616	0.922011	0.991897	0		Cacng8	calcium channel, voltage-dependent, gamma subunit 8 [Source:MGI Symbol;Acc:MGI:1932376]
ENSMUSG00000034889	Cactin	-0.177965	0.0183838	0.0702846	0	-0.0852989	0.260355	0.507437	0	-0.0926648	0.223994	0.634619	0		Cactin	cactin, spliceosome C complex subunit [Source:MGI Symbol;Acc:MGI:1917562]
ENSMUSG00000033417	Cacul1	-0.0652123	0.387752	0.585961	0	-0.0753113	0.322046	0.570336	0	0.0100992	0.899733	0.984155	0		Cacul1	CDK2 associated, cullin domain 1 [Source:MGI Symbol;Acc:MGI:1926082]
ENSMUSG00000014226	Cacybp	-0.111519	0.161108	0.332398	0	-0.258395	0.00128629	0.0169004	-1	0.146877	0.0683881	0.352582	0		Cacybp	calcyclin binding protein [Source:MGI Symbol;Acc:MGI:1270839]
ENSMUSG00000013629	Cad	-0.0430625	0.617549	0.776449	0	-0.252857	0.00351552	0.0338535	-1	0.209795	0.0154847	0.144381	0		Cad	carbamoyl-phosphate synthetase 2, aspartate transcarbamylase, and dihydroorotase [Source:MGI Symbol;Acc:MGI:1916969]
ENSMUSG00000054793	Cadm4	-0.324766	0.143405	0.308262	0	0.209278	0.318268	0.566581	0	-0.534051	0.0112613	0.116224	0		Cadm4	cell adhesion molecule 4 [Source:MGI Symbol;Acc:MGI:2449088]
ENSMUSG00000044566	Cage1	-0.100365	0.520863	0.702608	0	-0.171793	0.259206	0.505918	0	0.0714369	0.646055	0.911919	0		Cage1	cancer antigen 1 [Source:MGI Symbol;Acc:MGI:1918463]
ENSMUSG00000023055	Calcoco1	-0.112538	0.325816	0.525158	0	0.0109224	0.924333	0.976372	0	-0.12346	0.280708	0.698616	0		Calcoco1	calcium binding and coiled coil domain 1 [Source:MGI Symbol;Acc:MGI:1914738]
ENSMUSG00000029761	Cald1	-0.328512	7.98e-06	0.000128936	-1	-0.10818	0.141051	0.354914	0	-0.220332	0.00273162	0.0430113	-1		Cald1	caldesmon 1 [Source:MGI Symbol;Acc:MGI:88250]
ENSMUSG00000033033	Calhm2	0.0476425	0.584982	0.751444	0	-0.0838263	0.332319	0.580318	0	0.13147	0.125334	0.484666	0		Calhm2	calcium homeostasis modulator family member 2 [Source:MGI Symbol;Acc:MGI:1919941]
ENSMUSG00000001175	Calm1	-0.0577853	0.536828	0.715546	0	-0.220038	0.0189101	0.101018	0	0.162253	0.0835472	0.390292	0		Calm1	calmodulin 1 [Source:MGI Symbol;Acc:MGI:88251]
ENSMUSG00000036438	Calm2	-0.207974	0.00195315	0.012355	-1	-0.0485477	0.470088	0.697804	0	-0.159427	0.0176196	0.156469	0		Calm2	calmodulin 2 [Source:MGI Symbol;Acc:MGI:103250]
ENSMUSG00000019370	Calm3	-0.0324778	0.662223	0.808187	0	-0.0540547	0.469014	0.697246	0	0.0215769	0.774351	0.956488	0		Calm3	calmodulin 3 [Source:MGI Symbol;Acc:MGI:103249]
ENSMUSG00000003814	Calr	-0.0789022	0.298533	0.498862	0	-0.119575	0.115444	0.315488	0	0.0406724	0.592787	0.892808	0		Calr	calreticulin [Source:MGI Symbol;Acc:MGI:88252]
ENSMUSG00000019732	Calr3	0.791184	0.00893555	0.0406261	1	0.29191	0.359212	0.60692	0	0.499155	0.0833213	0.3895	0		Calr3	calreticulin 3 [Source:MGI Symbol;Acc:MGI:1920566]
ENSMUSG00000029767	Calu	-0.0363945	0.588992	0.753929	0	-0.0332322	0.622127	0.805616	0	-0.00316227	0.962507	1	0		Calu	calumenin [Source:MGI Symbol;Acc:MGI:1097158]
ENSMUSG00000030272	Camk1	-0.261992	4.72e-05	0.000576611	-1	-0.0419223	0.516416	0.733234	0	-0.22007	0.000655596	0.0139925	-1		Camk1	calcium/calmodulin-dependent protein kinase I [Source:MGI Symbol;Acc:MGI:1098535]
ENSMUSG00000039145	Camk1d	-0.363115	9e-05	0.00100134	-1	-0.374145	6.42249e-05	0.00179531	-1	0.0110344	0.923779	0.992103	0		Camk1d	calcium/calmodulin-dependent protein kinase ID [Source:MGI Symbol;Acc:MGI:2442190]
ENSMUSG00000024617	Camk2a	-0.0839675	0.749755	0.866826	0	0.755151	0.000716873	0.011073	1	-0.839208	0.000172855	0.00478347	-1		Camk2a	calcium/calmodulin-dependent protein kinase II alpha [Source:MGI Symbol;Acc:MGI:88256]
ENSMUSG00000057897	Camk2b	-0.0292893	0.95428	0.984482	0	-0.617382	0.0205274	0.107007	0	0.588203	0.0260641	0.198412	0		Camk2b	calcium/calmodulin-dependent protein kinase II, beta [Source:MGI Symbol;Acc:MGI:88257]
ENSMUSG00000053819	Camk2d	-0.0979817	0.124984	0.281492	0	-0.099108	0.120814	0.323573	0	0.0011264	0.986007	1	0		Camk2d	calcium/calmodulin-dependent protein kinase II, delta [Source:MGI Symbol;Acc:MGI:1341265]
ENSMUSG00000021820	Camk2g	0.154392	0.0350515	0.113105	0	0.137572	0.0606941	0.212452	0	0.0168195	0.8189	0.96838	0		Camk2g	calcium/calmodulin-dependent protein kinase II gamma [Source:MGI Symbol;Acc:MGI:88259]
ENSMUSG00000046447	Camk2n1	0.401306	0.0655728	0.177548	0	0.356958	0.103704	0.295817	0	0.0443402	0.839484	0.972111	0		Camk2n1	calcium/calmodulin-dependent protein kinase II inhibitor 1 [Source:MGI Symbol;Acc:MGI:1913509]
ENSMUSG00000051146	Camk2n2	-0.123173	0.361127	0.560063	0	0.0379445	0.784178	0.902017	0	-0.161117	0.22748	0.638729	0		Camk2n2	calcium/calmodulin-dependent protein kinase II inhibitor 2 [Source:MGI Symbol;Acc:MGI:1920297]
ENSMUSG00000020785	Camkk1	0.0222482	0.822927	0.909322	0	-0.194869	0.0410922	0.166357	0	0.21712	0.0218623	0.178212	0		Camkk1	calcium/calmodulin-dependent protein kinase kinase 1, alpha [Source:MGI Symbol;Acc:MGI:1891766]
ENSMUSG00000029471	Camkk2	0.202483	0.00129754	0.00892765	1	0.185467	0.00340797	0.0331881	1	0.0170151	0.787599	0.959096	0		Camkk2	calcium/calmodulin-dependent protein kinase kinase 2, beta [Source:MGI Symbol;Acc:MGI:2444812]
ENSMUSG00000071037	Camkmt	0.00206915	1	1	0	0.0470865	0.821084	0.92172	0	-0.0450205	0.85348	0.974944	0		Camkmt	calmodulin-lysine N-methyltransferase [Source:MGI Symbol;Acc:MGI:1920832]
ENSMUSG00000021501	Caml	-0.000669551	1	1	0	0.0644524	0.438509	0.673043	0	-0.0651224	0.435595	0.814584	0		Caml	calcium modulating ligand [Source:MGI Symbol;Acc:MGI:104728]
ENSMUSG00000026933	Camsap1	-0.0809036	0.212404	0.398696	0	0.0016689	0.981744	1	0	-0.0825724	0.203401	0.60719	0		Camsap1	calmodulin regulated spectrin-associated protein 1 [Source:MGI Symbol;Acc:MGI:3036242]
ENSMUSG00000041570	Camsap2	-0.00241418	0.971695	0.992172	0	-0.00595084	0.931903	0.980617	0	0.00353668	0.961825	1	0		Camsap2	calmodulin regulated spectrin-associated protein family, member 2 [Source:MGI Symbol;Acc:MGI:1922434]
ENSMUSG00000014592	Camta1	0.0432661	0.801273	0.896297	0	0.203332	0.223393	0.463572	0	-0.160074	0.33782	0.749894	0		Camta1	calmodulin binding transcription activator 1 [Source:MGI Symbol;Acc:MGI:2140230]
ENSMUSG00000040712	Camta2	-0.0522256	0.509746	0.69367	0	-0.0440043	0.579563	0.777501	0	-0.00822099	0.922633	0.99203	0		Camta2	calmodulin binding transcription activator 2 [Source:MGI Symbol;Acc:MGI:2135957]
ENSMUSG00000020114	Cand1	0.0599604	0.345161	0.544009	0	-0.0283253	0.656551	0.827747	0	0.0882856	0.164639	0.550041	0		Cand1	cullin associated and neddylation disassociated 1 [Source:MGI Symbol;Acc:MGI:1261820]
ENSMUSG00000030319	Cand2	-0.00304907	0.965034	0.988837	0	0.0793132	0.241658	0.485795	0	-0.0823625	0.221671	0.63084	0		Cand2	cullin-associated and neddylation-dissociated 2 (putative) [Source:MGI Symbol;Acc:MGI:1914338]
ENSMUSG00000025575	Cant1	0.00308241	0.963655	0.988497	0	0.0070599	0.915091	0.971515	0	-0.00397751	0.953659	0.997818	0		Cant1	calcium activated nucleotidase 1 [Source:MGI Symbol;Acc:MGI:1923275]
ENSMUSG00000020368	Canx	0.0687685	0.32588	0.525158	0	0.0058907	0.932955	0.98093	0	0.0628778	0.36925	0.770266	0		Canx	calnexin [Source:MGI Symbol;Acc:MGI:88261]
ENSMUSG00000028656	Cap1	-0.178756	0.0158371	0.0627892	0	-0.171227	0.0209925	0.108571	0	-0.00752896	0.918779	0.990508	0		Cap1	CAP, adenylate cyclase-associated protein 1 (yeast) [Source:MGI Symbol;Acc:MGI:88262]
ENSMUSG00000021373	Cap2	0.254824	0.10983	0.25697	0	-0.109631	0.499404	0.71895	0	0.364455	0.0225787	0.182227	0		Cap2	CAP, adenylate cyclase-associated protein, 2 (yeast) [Source:MGI Symbol;Acc:MGI:1914502]
ENSMUSG00000056737	Capg	0.152826	0.0224702	0.0813772	0	-0.0936006	0.165034	0.389431	0	0.246427	0.000239442	0.00634637	1		Capg	capping protein (actin filament), gelsolin-like [Source:MGI Symbol;Acc:MGI:1098259]
ENSMUSG00000024942	Capn1	0.0294821	0.687258	0.824726	0	0.0455474	0.529799	0.742471	0	-0.0160654	0.822921	0.968535	0		Capn1	calpain 1 [Source:MGI Symbol;Acc:MGI:88263]
ENSMUSG00000026270	Capn10	-0.0419	0.669115	0.813138	0	-0.0215535	0.836244	0.930141	0	-0.020346	0.83683	0.97186	0		Capn10	calpain 10 [Source:MGI Symbol;Acc:MGI:1344392]
ENSMUSG00000037326	Capn15	0.0271867	0.704912	0.836553	0	0.216285	0.0023586	0.026089	1	-0.189099	0.00766433	0.0898445	0		Capn15	calpain 15 [Source:MGI Symbol;Acc:MGI:1355075]
ENSMUSG00000026509	Capn2	-0.153541	0.0711716	0.188494	0	-0.195258	0.0218966	0.111165	0	0.0417165	0.62519	0.903619	0		Capn2	calpain 2 [Source:MGI Symbol;Acc:MGI:88264]
ENSMUSG00000035547	Capn5	0.258191	0.0207178	0.076673	0	0.240882	0.0323927	0.142301	0	0.0173056	0.877921	0.980734	0		Capn5	calpain 5 [Source:MGI Symbol;Acc:MGI:1100859]
ENSMUSG00000067276	Capn6	0.550395	0.003198	0.0183775	1	0.151999	0.426603	0.663247	0	0.398388	0.0327761	0.228013	0		Capn6	calpain 6 [Source:MGI Symbol;Acc:MGI:1100850]
ENSMUSG00000021893	Capn7	0.215733	0.00067575	0.005311	1	0.11827	0.0642549	0.219954	0	0.0974623	0.123803	0.481101	0		Capn7	calpain 7 [Source:MGI Symbol;Acc:MGI:1338030]
ENSMUSG00000001794	Capns1	-0.0197605	0.763228	0.87278	0	-0.107933	0.101259	0.291729	0	0.0881729	0.180929	0.576531	0		Capns1	calpain, small subunit 1 [Source:MGI Symbol;Acc:MGI:88266]
ENSMUSG00000027184	Caprin1	-0.0529102	0.434234	0.629723	0	-0.0121329	0.858306	0.939991	0	-0.0407774	0.546648	0.871585	0		Caprin1	cell cycle associated protein 1 [Source:MGI Symbol;Acc:MGI:1858234]
ENSMUSG00000030309	Caprin2	-0.24857	0.0116375	0.0497993	-1	0.00324379	0.982804	1	0	-0.251813	0.010762	0.112927	0		Caprin2	caprin family member 2 [Source:MGI Symbol;Acc:MGI:2448541]
ENSMUSG00000035694	Caps2	0.0624853	0.843728	0.921395	0	0.626741	0.0151862	0.0873778	0	-0.56433	0.0260279	0.198412	0		Caps2	calcyphosphine 2 [Source:MGI Symbol;Acc:MGI:2441980]
ENSMUSG00000070372	Capza1	-0.0220579	0.736826	0.858217	0	-0.0558046	0.396119	0.638835	0	0.0337467	0.608781	0.898311	0		Capza1	capping protein (actin filament) muscle Z-line, alpha 1 [Source:MGI Symbol;Acc:MGI:106227]
ENSMUSG00000067017	Capza1-ps1	-0.197088	0.334699	0.533147	0	-0.207229	0.297022	0.546336	0	0.01017	1	1	0		Capza1-ps1	capping protein (actin filament) muscle Z-line, alpha 1, pseudogene 1 [Source:MGI Symbol;Acc:MGI:106236]
ENSMUSG00000015733	Capza2	-0.0517751	0.436355	0.631376	0	-0.0329146	0.622279	0.805649	0	-0.0188604	0.77683	0.957447	0		Capza2	capping protein (actin filament) muscle Z-line, alpha 2 [Source:MGI Symbol;Acc:MGI:106222]
ENSMUSG00000028745	Capzb	-0.182125	0.0066523	0.0325526	-1	-0.109718	0.102425	0.293368	0	-0.0724072	0.281132	0.698616	0		Capzb	capping protein (actin filament) muscle Z-line, beta [Source:MGI Symbol;Acc:MGI:104652]
ENSMUSG00000003273	Car11	0.553292	0.0169094	0.0659422	0	0.423283	0.0694522	0.230536	0	0.129981	0.570473	0.881762	0		Car11	carbonic anhydrase 11 [Source:MGI Symbol;Acc:MGI:1336193]
ENSMUSG00000032373	Car12	-0.801484	7.85e-05	0.000897773	-1	-0.783166	0.000133048	0.00324033	-1	-0.0182754	0.941056	0.99689	0		Car12	carbonic anhydrase 12 [Source:MGI Symbol;Acc:MGI:1923709]
ENSMUSG00000027555	Car13	-0.140001	0.186596	0.365748	0	-0.0989416	0.350259	0.597716	0	-0.0410582	0.706951	0.936127	0		Car13	carbonic anhydrase 13 [Source:MGI Symbol;Acc:MGI:1931322]
ENSMUSG00000033170	Card10	0.218218	0.00156537	0.0103675	1	0.0894972	0.200211	0.435115	0	0.12872	0.062003	0.333152	0		Card10	caspase recruitment domain family, member 10 [Source:MGI Symbol;Acc:MGI:2146012]
ENSMUSG00000037960	Card19	-0.185551	0.0719115	0.190016	0	-0.179353	0.0883061	0.267651	0	-0.00619406	0.960032	0.999819	0		Card19	caspase recruitment domain family, member 19 [Source:MGI Symbol;Acc:MGI:1915730]
ENSMUSG00000041849	Card6	-0.549417	0.0016423	0.0107481	-1	-0.375854	0.0319981	0.14117	0	-0.173529	0.372043	0.771704	0		Card6	caspase recruitment domain family, member 6 [Source:MGI Symbol;Acc:MGI:3032959]
ENSMUSG00000026017	Carf	0.163518	0.0818034	0.208149	0	0.194015	0.0408393	0.165819	0	-0.0304994	0.759401	0.95326	0		Carf	calcium response factor [Source:MGI Symbol;Acc:MGI:2182269]
ENSMUSG00000008393	Carhsp1	-0.194516	0.00385572	0.021426	-1	0.0302389	0.653553	0.826457	0	-0.224755	0.000836188	0.0171199	-1		Carhsp1	calcium regulated heat stable protein 1 [Source:MGI Symbol;Acc:MGI:1196368]
ENSMUSG00000032185	Carm1	0.0736625	0.278844	0.476211	0	0.0291189	0.669069	0.834463	0	0.0445435	0.514088	0.856751	0		Carm1	coactivator-associated arginine methyltransferase 1 [Source:MGI Symbol;Acc:MGI:1913208]
ENSMUSG00000021338	Carmil1	0.0675077	0.341216	0.540164	0	0.0676045	0.340322	0.58869	0	-9.71801e-05	0.999341	1	0		Carmil1	capping protein regulator and myosin 1 linker 1 [Source:MGI Symbol;Acc:MGI:1915982]
ENSMUSG00000050357	Carmil2	0.0680656	0.750421	0.867192	0	0.10038	0.648453	0.823356	0	-0.0323199	0.900668	0.984511	0		Carmil2	capping protein regulator and myosin 1 linker 2 [Source:MGI Symbol;Acc:MGI:2685431]
ENSMUSG00000022211	Carmil3	-0.254842	0.119305	0.272042	0	0.114015	0.488368	0.71078	0	-0.368858	0.0239071	0.188325	0		Carmil3	capping protein regulator and myosin 1 linker 3 [Source:MGI Symbol;Acc:MGI:2448573]
ENSMUSG00000024726	Carnmt1	0.0199047	0.786497	0.886953	0	0.0998494	0.165972	0.39091	0	-0.0799454	0.265659	0.684036	0		Carnmt1	carnosine N-methyltransferase 1 [Source:MGI Symbol;Acc:MGI:1914633]
ENSMUSG00000075289	Carns1	-0.419721	0.00677271	0.0329311	-1	-0.0807171	0.609949	0.7978	0	-0.338992	0.0344661	0.233879	0		Carns1	carnosine synthase 1 [Source:MGI Symbol;Acc:MGI:2147595]
ENSMUSG00000010755	Cars	0.188687	0.0237805	0.0850297	0	-0.0118539	0.888764	0.957253	0	0.200541	0.0163033	0.149888	0		Cars	cysteinyl-tRNA synthetase [Source:MGI Symbol;Acc:MGI:1351477]
ENSMUSG00000056228	Cars2	-0.0641492	0.469816	0.659878	0	-0.0346711	0.693765	0.848406	0	-0.0294777	0.749477	0.950115	0		Cars2	cysteinyl-tRNA synthetase 2 (mitochondrial)(putative) [Source:MGI Symbol;Acc:MGI:1919191]
ENSMUSG00000043541	Casc1	-0.019225	0.968701	0.990912	0	-0.0329436	0.903306	0.965759	0	0.0137226	1	1	0		Casc1	cancer susceptibility candidate 1 [Source:MGI Symbol;Acc:MGI:2444480]
ENSMUSG00000078676	Casc3	-0.0359125	0.593959	0.75846	0	-0.00824904	0.903101	0.96569	0	-0.0276634	0.684101	0.927153	0		Casc3	cancer susceptibility candidate 3 [Source:MGI Symbol;Acc:MGI:2179723]
ENSMUSG00000060227	Casc4	0.355281	3.33e-07	8.19e-06	1	0.175925	0.011937	0.075029	0	0.179355	0.0098534	0.106857	0		Casc4	cancer susceptibility candidate 4 [Source:MGI Symbol;Acc:MGI:2443129]
ENSMUSG00000015189	Casd1	0.268937	0.000110939	0.00119034	1	0.152903	0.0293911	0.134028	0	0.116033	0.094099	0.416478	0		Casd1	CAS1 domain containing 1 [Source:MGI Symbol;Acc:MGI:2384865]
ENSMUSG00000031012	Cask	0.311708	4.76e-05	0.000580684	1	0.186634	0.0155786	0.088821	0	0.125073	0.102428	0.435479	0		Cask	calcium/calmodulin-dependent serine protein kinase (MAGUK family) [Source:MGI Symbol;Acc:MGI:1309489]
ENSMUSG00000034471	Caskin2	-0.0960589	0.164088	0.336535	0	-0.0433583	0.530549	0.742962	0	-0.0527003	0.449124	0.820841	0		Caskin2	CASK-interacting protein 2 [Source:MGI Symbol;Acc:MGI:2157062]
ENSMUSG00000029863	Casp2	-0.144331	0.0485865	0.143392	0	0.0363242	0.623625	0.80658	0	-0.180655	0.0135638	0.131441	0		Casp2	caspase 2 [Source:MGI Symbol;Acc:MGI:97295]
ENSMUSG00000031628	Casp3	-0.195758	0.00604199	0.0303617	-1	-0.250576	0.000468958	0.00803454	-1	0.0548187	0.448	0.820841	0		Casp3	caspase 3 [Source:MGI Symbol;Acc:MGI:107739]
ENSMUSG00000027997	Casp6	-0.0266914	0.774742	0.880224	0	-0.0396681	0.664864	0.832475	0	0.0129772	0.889366	0.982947	0		Casp6	caspase 6 [Source:MGI Symbol;Acc:MGI:1312921]
ENSMUSG00000025076	Casp7	0.0551379	0.565961	0.738285	0	0.0910479	0.338331	0.586937	0	-0.0359111	0.704426	0.935627	0		Casp7	caspase 7 [Source:MGI Symbol;Acc:MGI:109383]
ENSMUSG00000026029	Casp8	0.0417091	0.577978	0.746175	0	-0.0445718	0.550804	0.756144	0	0.0862811	0.246184	0.662309	0		Casp8	caspase 8 [Source:MGI Symbol;Acc:MGI:1261423]
ENSMUSG00000028282	Casp8ap2	-0.0436183	0.661031	0.807446	0	-0.0767315	0.446343	0.678656	0	0.0331136	0.748486	0.949898	0		Casp8ap2	caspase 8 associated protein 2 [Source:MGI Symbol;Acc:MGI:1349399]
ENSMUSG00000028914	Casp9	0.0100188	0.922439	0.965508	0	-0.0907981	0.370448	0.617219	0	0.100818	0.314574	0.730795	0		Casp9	caspase 9 [Source:MGI Symbol;Acc:MGI:1277950]
ENSMUSG00000007122	Casq1	0.00327826	1	1	0	0.448883	0.12838	0.334742	0	-0.445695	0.134894	0.501277	0		Casq1	calsequestrin 1 [Source:MGI Symbol;Acc:MGI:1309468]
ENSMUSG00000074570	Cass4	-0.430417	0.29637	0.496645	0	-0.319977	0.417003	0.655938	0	-0.110237	0.901014	0.984655	0		Cass4	Cas scaffolding protein family member 4 [Source:MGI Symbol;Acc:MGI:2444482]
ENSMUSG00000021585	Cast	0.17114	0.00687788	0.0333017	1	0.04776	0.452222	0.68338	0	0.12338	0.05142	0.29722	0		Cast	calpastatin [Source:MGI Symbol;Acc:MGI:1098236]
ENSMUSG00000020424	Castor1	-0.320035	0.00468806	0.0248895	-1	-0.48893	2.16531e-05	0.000778667	-1	0.168904	0.150141	0.525284	0		Castor1	cytosolic arginine sensor for mTORC1 subunit 1 [Source:MGI Symbol;Acc:MGI:1919212]
ENSMUSG00000015944	Castor2	0.0147834	0.853188	0.927837	0	-0.0881033	0.246788	0.491581	0	0.102887	0.176843	0.56965	0		Castor2	cytosolic arginine sensor for mTORC1 subunit 2 [Source:MGI Symbol;Acc:MGI:1933384]
ENSMUSG00000028977	Casz1	-1.55018	1.5e-07	4.05e-06	-1	-0.771918	0.00407758	0.037577	-1	-0.777989	0.019483	0.166473	0		Casz1	castor zinc finger 1 [Source:MGI Symbol;Acc:MGI:1196251]
ENSMUSG00000027187	Cat	-0.234037	0.000582567	0.00472382	-1	-0.202723	0.00301202	0.0307413	-1	-0.0313141	0.644577	0.911364	0		Cat	catalase [Source:MGI Symbol;Acc:MGI:88271]
ENSMUSG00000033486	Catsper2	-0.329956	0.105988	0.250357	0	-0.273716	0.174357	0.402519	0	-0.0562268	0.811637	0.965906	0		Catsper2	cation channel, sperm associated 2 [Source:MGI Symbol;Acc:MGI:2387404]
ENSMUSG00000004044	Cavin1	-0.191659	0.0637386	0.174366	0	-0.260188	0.0118941	0.0749448	0	0.0685294	0.507758	0.85308	0		Cavin1	caveolae associated 1 [Source:MGI Symbol;Acc:MGI:1277968]
ENSMUSG00000037060	Cavin3	-0.29695	0.00141335	0.00959063	-1	-0.0406546	0.67244	0.836627	0	-0.256294	0.00598617	0.0753537	0		Cavin3	caveolae associated 3 [Source:MGI Symbol;Acc:MGI:1923422]
ENSMUSG00000028348	Cavin4	-0.398852	0.0432112	0.131218	0	-0.434734	0.0292026	0.133602	0	0.0358943	0.867159	0.976592	0		Cavin4	caveolae associated 4 [Source:MGI Symbol;Acc:MGI:1915266]
ENSMUSG00000035640	Cbarp	-0.204636	0.0066395	0.0325255	-1	-0.0290635	0.701203	0.852198	0	-0.175572	0.0204079	0.17121	0		Cbarp	calcium channel, voltage-dependent, beta subunit associated regulatory protein [Source:MGI Symbol;Acc:MGI:1354170]
ENSMUSG00000038533	Cbfa2t2	0.104117	0.155343	0.324565	0	0.13904	0.0583144	0.207528	0	-0.0349233	0.63593	0.90925	0		Cbfa2t2	CBFA2/RUNX1 translocation partner 2 [Source:MGI Symbol;Acc:MGI:1333833]
ENSMUSG00000031885	Cbfb	0.0914852	0.157131	0.327103	0	-0.106377	0.10198	0.292638	0	0.197863	0.00226228	0.0374578	1		Cbfb	core binding factor beta [Source:MGI Symbol;Acc:MGI:99851]
ENSMUSG00000034342	Cbl	0.159185	0.0421432	0.128936	0	0.047467	0.546377	0.753146	0	0.111718	0.153726	0.532699	0		Cbl	Casitas B-lineage lymphoma [Source:MGI Symbol;Acc:MGI:88279]
ENSMUSG00000022637	Cblb	-0.0907387	0.205783	0.389962	0	0.0112845	0.877245	0.951451	0	-0.102023	0.154836	0.534191	0		Cblb	Casitas B-lineage lymphoma b [Source:MGI Symbol;Acc:MGI:2146430]
ENSMUSG00000020659	Cbll1	0.125973	0.123183	0.278676	0	0.0642263	0.435799	0.670973	0	0.0617456	0.454136	0.822623	0		Cbll1	Casitas B-lineage lymphoma-like 1 [Source:MGI Symbol;Acc:MGI:2144842]
ENSMUSG00000051483	Cbr1	-0.119288	0.250824	0.444409	0	0.053434	0.604777	0.794384	0	-0.172722	0.0940948	0.416478	0		Cbr1	carbonyl reductase 1 [Source:MGI Symbol;Acc:MGI:88284]
ENSMUSG00000022947	Cbr3	0.284703	0.143487	0.308342	0	0.0942528	0.655942	0.827193	0	0.190436	0.337407	0.749768	0		Cbr3	carbonyl reductase 3 [Source:MGI Symbol;Acc:MGI:1309992]
ENSMUSG00000031641	Cbr4	0.0264152	0.76768	0.875974	0	0.0109197	0.910874	0.969872	0	0.0154953	0.864111	0.975938	0		Cbr4	carbonyl reductase 4 [Source:MGI Symbol;Acc:MGI:2384567]
ENSMUSG00000024039	Cbs	-0.667605	8.5e-07	1.84e-05	-1	0.0431452	0.764471	0.889608	0	-0.710745	1.56042e-07	1.18395e-05	-1		Cbs	cystathionine beta-synthase [Source:MGI Symbol;Acc:MGI:88285]
ENSMUSG00000024878	Cbwd1	-0.274237	0.00533624	0.0275367	-1	-0.307933	0.00197495	0.0231926	-1	0.0337028	0.746985	0.94939	0		Cbwd1	COBW domain containing 1 [Source:MGI Symbol;Acc:MGI:2385089]
ENSMUSG00000018666	Cbx1	-0.166889	0.0150937	0.0606971	0	-0.0507718	0.462695	0.692312	0	-0.116117	0.0912273	0.409489	0		Cbx1	chromobox 1 [Source:MGI Symbol;Acc:MGI:105369]
ENSMUSG00000025577	Cbx2	-0.317675	4.47e-05	0.000551424	-1	-0.129242	0.0963173	0.282688	0	-0.188432	0.016773	0.153288	0		Cbx2	chromobox 2 [Source:MGI Symbol;Acc:MGI:88289]
ENSMUSG00000029836	Cbx3	-0.0990914	0.125386	0.281995	0	-0.124943	0.0545588	0.19884	0	0.0258516	0.695215	0.931514	0		Cbx3	chromobox 3 [Source:MGI Symbol;Acc:MGI:108515]
ENSMUSG00000039989	Cbx4	0.284592	0.000361452	0.00318323	1	0.188634	0.0189687	0.101173	0	0.0959568	0.227101	0.638729	0		Cbx4	chromobox 4 [Source:MGI Symbol;Acc:MGI:1195985]
ENSMUSG00000009575	Cbx5	-0.141926	0.15665	0.326365	0	-0.226232	0.0240882	0.118081	0	0.0843065	0.400812	0.79245	0		Cbx5	chromobox 5 [Source:MGI Symbol;Acc:MGI:109372]
ENSMUSG00000089715	Cbx6	0.232409	0.0015375	0.0102553	1	0.252547	0.000588669	0.00945225	1	-0.0201387	0.785291	0.959096	0		Cbx6	chromobox 6 [Source:MGI Symbol;Acc:MGI:3512628]
ENSMUSG00000025578	Cbx8	-0.00752366	0.950816	0.982403	0	0.00804331	0.942119	0.984064	0	-0.015567	0.884769	0.982323	0		Cbx8	chromobox 8 [Source:MGI Symbol;Acc:MGI:1353589]
ENSMUSG00000022428	Cby1	-0.352869	0.000250542	0.0023345	-1	-0.182634	0.059556	0.210227	0	-0.170232	0.0814261	0.384864	0		Cby1	chibby family member 1, beta catenin antagonist [Source:MGI Symbol;Acc:MGI:1920989]
ENSMUSG00000036686	Cc2d1a	-0.0468563	0.497294	0.683365	0	-0.00800369	0.911306	0.969912	0	-0.0388526	0.573395	0.883529	0		Cc2d1a	coiled-coil and C2 domain containing 1A [Source:MGI Symbol;Acc:MGI:2384831]
ENSMUSG00000028582	Cc2d1b	-0.057232	0.37613	0.573857	0	-0.0116235	0.859503	0.94078	0	-0.0456083	0.482901	0.839179	0		Cc2d1b	coiled-coil and C2 domain containing 1B [Source:MGI Symbol;Acc:MGI:2443076]
ENSMUSG00000039765	Cc2d2a	-0.261552	0.00147582	0.00992672	-1	-0.24353	0.0031884	0.0317736	-1	-0.0180206	0.835314	0.971438	0		Cc2d2a	coiled-coil and C2 domain containing 2A [Source:MGI Symbol;Acc:MGI:1924487]
ENSMUSG00000020074	Ccar1	0.0469121	0.514748	0.697654	0	0.0300876	0.677452	0.839008	0	0.0168245	0.815687	0.966831	0		Ccar1	cell division cycle and apoptosis regulator 1 [Source:MGI Symbol;Acc:MGI:1914750]
ENSMUSG00000033712	Ccar2	0.126025	0.0549201	0.156997	0	0.117182	0.0749179	0.24206	0	0.00884237	0.898979	0.984021	0		Ccar2	cell cycle activator and apoptosis regulator 2 [Source:MGI Symbol;Acc:MGI:2444228]
ENSMUSG00000063605	Ccdc102a	0.0763016	0.250918	0.444506	0	-0.0310659	0.646987	0.822765	0	0.107367	0.107111	0.44564	0		Ccdc102a	coiled-coil domain containing 102A [Source:MGI Symbol;Acc:MGI:2686927]
ENSMUSG00000035228	Ccdc106	0.952571	1.69e-06	3.38e-05	1	-0.30699	0.203417	0.438713	0	1.25958	1.51369e-09	1.95351e-07	1		Ccdc106	coiled-coil domain containing 106 [Source:MGI Symbol;Acc:MGI:2385900]
ENSMUSG00000028461	Ccdc107	0.0371863	0.749613	0.866826	0	-0.240978	0.0409877	0.166057	0	0.278166	0.0175437	0.156196	0		Ccdc107	coiled-coil domain containing 107 [Source:MGI Symbol;Acc:MGI:1913423]
ENSMUSG00000071855	Ccdc112	-0.565775	2.35e-05	0.000322311	-1	-0.293231	0.0282633	0.131233	0	-0.27253	0.0492436	0.290537	0		Ccdc112	coiled-coil domain containing 112 [Source:MGI Symbol;Acc:MGI:1918800]
ENSMUSG00000042111	Ccdc115	-0.319193	0.00207142	0.0129197	-1	-0.13058	0.213416	0.451234	0	-0.188607	0.0727471	0.363446	0		Ccdc115	coiled-coil domain containing 115 [Source:MGI Symbol;Acc:MGI:1916918]
ENSMUSG00000020482	Ccdc117	-0.0275624	0.740507	0.861181	0	-0.0885361	0.272173	0.519624	0	0.0609745	0.445067	0.819713	0		Ccdc117	coiled-coil domain containing 117 [Source:MGI Symbol;Acc:MGI:2144383]
ENSMUSG00000019659	Ccdc12	0.168518	0.107762	0.25299	0	0.133556	0.20492	0.441001	0	0.0349584	0.743708	0.948204	0		Ccdc12	coiled-coil domain containing 12 [Source:MGI Symbol;Acc:MGI:1919904]
ENSMUSG00000031150	Ccdc120	-0.29405	0.00202421	0.0127345	-1	-0.101915	0.286255	0.53373	0	-0.192133	0.0477458	0.284943	0		Ccdc120	coiled-coil domain containing 120 [Source:MGI Symbol;Acc:MGI:1859619]
ENSMUSG00000034795	Ccdc122	-0.0707879	0.628616	0.783654	0	0.107667	0.467028	0.695406	0	-0.178458	0.220053	0.628413	0		Ccdc122	coiled-coil domain containing 122 [Source:MGI Symbol;Acc:MGI:1918358]
ENSMUSG00000007721	Ccdc124	-0.32762	1.64e-05	0.000237729	-1	-0.331174	1.60071e-05	0.000615717	-1	0.0035575	0.980088	1	0		Ccdc124	coiled-coil domain containing 124 [Source:MGI Symbol;Acc:MGI:1916403]
ENSMUSG00000050786	Ccdc126	-0.360139	0.00789396	0.0368643	-1	-0.105359	0.450573	0.682009	0	-0.254772	0.0666156	0.346999	0		Ccdc126	coiled-coil domain containing 126 [Source:MGI Symbol;Acc:MGI:1889376]
ENSMUSG00000021578	Ccdc127	0.162907	0.010412	0.0457024	1	0.0413059	0.518263	0.734471	0	0.121601	0.0562716	0.313961	0		Ccdc127	coiled-coil domain containing 127 [Source:MGI Symbol;Acc:MGI:1914683]
ENSMUSG00000004994	Ccdc130	-0.189186	0.104472	0.248049	0	-0.236083	0.0432427	0.1724	0	0.0469022	0.691817	0.930459	0		Ccdc130	coiled-coil domain containing 130 [Source:MGI Symbol;Acc:MGI:1914986]
ENSMUSG00000068114	Ccdc134	-0.00530227	0.963379	0.988497	0	0.0374151	0.703145	0.853602	0	-0.0427177	0.661773	0.918896	0		Ccdc134	coiled-coil domain containing 134 [Source:MGI Symbol;Acc:MGI:1923707]
ENSMUSG00000029769	Ccdc136	0.249664	0.00695116	0.033539	1	0.0602124	0.52368	0.73773	0	0.189451	0.0402615	0.258591	0		Ccdc136	coiled-coil domain containing 136 [Source:MGI Symbol;Acc:MGI:1918128]
ENSMUSG00000049957	Ccdc137	0.116223	0.205351	0.389427	0	0.0995568	0.283356	0.530342	0	0.0166654	0.858489	0.975562	0		Ccdc137	coiled-coil domain containing 137 [Source:MGI Symbol;Acc:MGI:1914541]
ENSMUSG00000038010	Ccdc138	-0.236778	0.11084	0.258284	0	-0.0393291	0.798394	0.908265	0	-0.197444	0.185895	0.584612	0		Ccdc138	coiled-coil domain containing 138 [Source:MGI Symbol;Acc:MGI:1923388]
ENSMUSG00000022833	Ccdc14	-0.109564	0.443286	0.636909	0	-0.0658436	0.652312	0.825568	0	-0.0437182	0.768599	0.954485	0		Ccdc14	coiled-coil domain containing 14 [Source:MGI Symbol;Acc:MGI:2443448]
ENSMUSG00000044033	Ccdc141	0.0387124	0.816453	0.905211	0	-0.241478	0.133166	0.342439	0	0.280196	0.0789369	0.379805	0		Ccdc141	coiled-coil domain containing 141 [Source:MGI Symbol;Acc:MGI:1919735]
ENSMUSG00000034303	Ccdc15	0.102462	0.472325	0.662312	0	-0.126347	0.381776	0.627165	0	0.228811	0.103744	0.438271	0		Ccdc15	coiled-coil domain containing 15 [Source:MGI Symbol;Acc:MGI:2444488]
ENSMUSG00000051427	Ccdc157	0.068593	0.431719	0.627478	0	0.128573	0.142517	0.357561	0	-0.0599811	0.497141	0.847429	0		Ccdc157	coiled-coil domain containing 157 [Source:MGI Symbol;Acc:MGI:3041210]
ENSMUSG00000006241	Ccdc159	0.0800268	0.674494	0.81638	0	0.234238	0.228261	0.469524	0	-0.154221	0.440494	0.81744	0		Ccdc159	coiled-coil domain containing 159 [Source:MGI Symbol;Acc:MGI:1914369]
ENSMUSG00000028689	Ccdc163	-0.0752763	0.720103	0.848019	0	-0.169856	0.385756	0.630031	0	0.0945936	0.651584	0.914312	0		Ccdc163	coiled-coil domain containing 163 [Source:MGI Symbol;Acc:MGI:1915644]
ENSMUSG00000098176	Ccdc166	0.575708	0.0216612	0.0791739	0	0.53566	0.0379296	0.158638	0	0.0399361	0.916124	0.989345	0		Ccdc166	coiled-coil domain containing 166 [Source:MGI Symbol;Acc:MGI:1925902]
ENSMUSG00000024018	Ccdc167	-0.0914918	0.357168	0.556265	0	-0.0663136	0.503597	0.721934	0	-0.0251768	0.818053	0.96786	0		Ccdc167	coiled-coil domain containing 167 [Source:MGI Symbol;Acc:MGI:1915847]
ENSMUSG00000034035	Ccdc17	-0.285914	0.216833	0.4043	0	-0.318694	0.169369	0.395403	0	0.032808	0.89895	0.984021	0		Ccdc17	coiled-coil domain containing 17 [Source:MGI Symbol;Acc:MGI:1915667]
ENSMUSG00000052407	Ccdc171	0.100136	0.577804	0.746175	0	0.311947	0.0764571	0.245441	0	-0.211822	0.22768	0.639031	0		Ccdc171	coiled-coil domain containing 171 [Source:MGI Symbol;Acc:MGI:1922152]
ENSMUSG00000070883	Ccdc173	-0.023921	0.955897	0.985073	0	-0.382542	0.111962	0.309526	0	0.358678	0.132222	0.496427	0		Ccdc173	coiled-coil domain containing 173 [Source:MGI Symbol;Acc:MGI:1923100]
ENSMUSG00000034083	Ccdc174	-0.00597212	0.965398	0.988983	0	-0.00703404	0.953911	0.989211	0	0.00106199	0.993892	1	0		Ccdc174	coiled-coil domain containing 174 [Source:MGI Symbol;Acc:MGI:2444652]
ENSMUSG00000056531	Ccdc18	-0.419644	0.0219667	0.0800154	0	-0.494366	0.00760687	0.0560922	0	0.0747351	0.706213	0.93594	0		Ccdc18	coiled-coil domain containing 18 [Source:MGI Symbol;Acc:MGI:1922974]
ENSMUSG00000026578	Ccdc181	-0.427105	0.0011288	0.00794478	-1	-0.396719	0.00285106	0.0297084	-1	-0.0303694	0.823152	0.968535	0		Ccdc181	coiled-coil domain containing 181 [Source:MGI Symbol;Acc:MGI:1922145]
ENSMUSG00000035173	Ccdc186	-0.0157152	0.828816	0.911599	0	0.0729854	0.301974	0.550926	0	-0.0887007	0.209474	0.615365	0		Ccdc186	coiled-coil domain containing 186 [Source:MGI Symbol;Acc:MGI:2445022]
ENSMUSG00000057176	Ccdc189	-0.0632992	0.817362	0.905564	0	-0.275743	0.197065	0.431204	0	0.212475	0.323569	0.73846	0		Ccdc189	coiled-coil domain containing 189 [Source:MGI Symbol;Acc:MGI:2685012]
ENSMUSG00000022701	Ccdc191	-0.560741	2.82e-05	0.00037424	-1	-0.358598	0.00707878	0.0538342	0	-0.20213	0.152111	0.529227	0		Ccdc191	coiled-coil domain containing 191 [Source:MGI Symbol;Acc:MGI:1922661]
ENSMUSG00000078588	Ccdc24	-0.0652522	0.890662	0.949073	0	0.14206	0.590188	0.785692	0	-0.207333	0.460437	0.825416	0		Ccdc24	coiled-coil domain containing 24 [Source:MGI Symbol;Acc:MGI:2685874]
ENSMUSG00000022035	Ccdc25	-0.0102005	0.897625	0.953604	0	-0.069781	0.388557	0.632454	0	0.0595812	0.466414	0.829658	0		Ccdc25	coiled-coil domain containing 25 [Source:MGI Symbol;Acc:MGI:1914429]
ENSMUSG00000059554	Ccdc28a	-0.0528837	0.731096	0.854626	0	0.0916266	0.527191	0.740633	0	-0.144512	0.327095	0.73975	0		Ccdc28a	coiled-coil domain containing 28A [Source:MGI Symbol;Acc:MGI:2443508]
ENSMUSG00000028795	Ccdc28b	-0.236002	0.12239	0.277335	0	-0.0559726	0.708414	0.856461	0	-0.180025	0.242955	0.659129	0		Ccdc28b	coiled coil domain containing 28B [Source:MGI Symbol;Acc:MGI:1913514]
ENSMUSG00000028637	Ccdc30	0.335014	0.20422	0.38823	0	0.725225	0.00381453	0.0358333	1	-0.390339	0.104621	0.439789	0		Ccdc30	coiled-coil domain containing 30 [Source:MGI Symbol;Acc:MGI:1920582]
ENSMUSG00000039983	Ccdc32	0.0252539	0.809754	0.901329	0	-0.0146535	0.902055	0.96502	0	0.0399075	0.705552	0.93594	0		Ccdc32	coiled-coil domain containing 32 [Source:MGI Symbol;Acc:MGI:2685477]
ENSMUSG00000027160	Ccdc34	-0.216757	0.0956992	0.232537	0	-0.308546	0.0188117	0.100686	0	0.0917957	0.504753	0.851886	0		Ccdc34	coiled-coil domain containing 34 [Source:MGI Symbol;Acc:MGI:1915451]
ENSMUSG00000027676	Ccdc39	-0.509758	0.00594087	0.0299954	-1	-0.0850471	0.650814	0.824731	0	-0.424695	0.0235485	0.186778	0		Ccdc39	coiled-coil domain containing 39 [Source:MGI Symbol;Acc:MGI:1289263]
ENSMUSG00000039963	Ccdc40	0.195111	0.618228	0.77709	0	0.375265	0.254361	0.500637	0	-0.180266	0.590175	0.891557	0		Ccdc40	coiled-coil domain containing 40 [Source:MGI Symbol;Acc:MGI:2443893]
ENSMUSG00000020925	Ccdc43	-0.151137	0.0639382	0.17456	0	-0.192138	0.0199095	0.104735	0	0.0410027	0.630837	0.906287	0		Ccdc43	coiled-coil domain containing 43 [Source:MGI Symbol;Acc:MGI:1289318]
ENSMUSG00000078622	Ccdc47	0.0404482	0.529408	0.709216	0	0.0203834	0.751804	0.882193	0	0.0200647	0.758012	0.953227	0		Ccdc47	coiled-coil domain containing 47 [Source:MGI Symbol;Acc:MGI:1914413]
ENSMUSG00000038127	Ccdc50	0.0562247	0.394898	0.593379	0	0.226936	0.000584708	0.00939958	1	-0.170711	0.00956745	0.104765	0		Ccdc50	coiled-coil domain containing 50 [Source:MGI Symbol;Acc:MGI:1914751]
ENSMUSG00000025645	Ccdc51	-0.272949	0.0460728	0.137472	0	-0.122469	0.378427	0.624466	0	-0.150472	0.28169	0.698735	0		Ccdc51	coiled-coil domain containing 51 [Source:MGI Symbol;Acc:MGI:1913908]
ENSMUSG00000048445	Ccdc57	-0.301639	0.0599943	0.166659	0	-0.0724946	0.657097	0.828132	0	-0.229138	0.15908	0.540801	0		Ccdc57	coiled-coil domain containing 57 [Source:MGI Symbol;Acc:MGI:1918526]
ENSMUSG00000075229	Ccdc58	-0.324405	0.00672732	0.0327846	-1	-0.0668076	0.577079	0.775711	0	-0.257595	0.0322017	0.225962	0		Ccdc58	coiled-coil domain containing 58 [Source:MGI Symbol;Acc:MGI:2146423]
ENSMUSG00000019897	Ccdc59	-0.0914888	0.230427	0.420617	0	-0.0810639	0.287577	0.535317	0	-0.0104242	0.903321	0.985382	0		Ccdc59	coiled-coil domain containing 59 [Source:MGI Symbol;Acc:MGI:1289302]
ENSMUSG00000048701	Ccdc6	-0.108242	0.0995309	0.23928	0	-0.129886	0.048549	0.185453	0	0.0216441	0.74415	0.94833	0		Ccdc6	coiled-coil domain containing 6 [Source:MGI Symbol;Acc:MGI:1923801]
ENSMUSG00000074358	Ccdc61	-0.119086	0.225992	0.415419	0	-0.172972	0.0820523	0.256117	0	0.0538894	0.599333	0.894132	0		Ccdc61	coiled-coil domain containing 61 [Source:MGI Symbol;Acc:MGI:2685005]
ENSMUSG00000061882	Ccdc62	-0.0595425	0.799483	0.895472	0	0.255421	0.21256	0.450121	0	-0.314982	0.109515	0.450354	0		Ccdc62	coiled-coil domain containing 62 [Source:MGI Symbol;Acc:MGI:2684996]
ENSMUSG00000046753	Ccdc66	-0.224645	0.00857636	0.0393457	-1	-0.121538	0.155411	0.376833	0	-0.103105	0.234493	0.647293	0		Ccdc66	coiled-coil domain containing 66 [Source:MGI Symbol;Acc:MGI:2443639]
ENSMUSG00000049305	Ccdc71	0.206728	0.00945383	0.0423857	1	0.122161	0.129098	0.335918	0	0.0845657	0.287691	0.704635	0		Ccdc71	coiled-coil domain containing 71 [Source:MGI Symbol;Acc:MGI:1919704]
ENSMUSG00000090946	Ccdc71l	0.13905	0.15385	0.322336	0	0.0970281	0.327867	0.576093	0	0.0420199	0.668048	0.920661	0		Ccdc71l	coiled-coil domain containing 71 like [Source:MGI Symbol;Acc:MGI:1919373]
ENSMUSG00000041617	Ccdc74a	-0.491105	0.00300655	0.0174884	-1	-0.167222	0.307197	0.555491	0	-0.323863	0.0563916	0.314377	0		Ccdc74a	coiled-coil domain containing 74A [Source:MGI Symbol;Acc:MGI:1919565]
ENSMUSG00000030177	Ccdc77	-0.246422	0.0129404	0.0538075	0	-0.275635	0.00593098	0.0479514	-1	0.0292172	0.784948	0.959007	0		Ccdc77	coiled-coil domain containing 77 [Source:MGI Symbol;Acc:MGI:1914450]
ENSMUSG00000041117	Ccdc8	0.55042	4.77e-08	1.48e-06	1	0.0684082	0.522531	0.73689	0	0.482008	1.66217e-06	9.56371e-05	1		Ccdc8	coiled-coil domain containing 8 [Source:MGI Symbol;Acc:MGI:3612184]
ENSMUSG00000079084	Ccdc82	0.0320661	0.796008	0.893156	0	0.0135099	0.918299	0.973797	0	0.0185561	0.87991	0.980804	0		Ccdc82	coiled-coil domain containing 82 [Source:MGI Symbol;Acc:MGI:1913646]
ENSMUSG00000043923	Ccdc84	0.176033	0.198133	0.380478	0	0.151952	0.278686	0.525415	0	0.0240768	0.860412	0.975562	0		Ccdc84	coiled-coil domain containing 84 [Source:MGI Symbol;Acc:MGI:2685960]
ENSMUSG00000032878	Ccdc85a	-1.27364	2.4e-05	0.000327274	-1	-1.23215	8.57305e-05	0.00226003	-1	-0.0410532	0.913873	0.989157	0		Ccdc85a	coiled-coil domain containing 85A [Source:MGI Symbol;Acc:MGI:2445069]
ENSMUSG00000095098	Ccdc85b	-0.327635	0.00184382	0.0118386	-1	-0.287213	0.00653382	0.0509748	0	-0.0404191	0.70923	0.937303	0		Ccdc85b	coiled-coil domain containing 85B [Source:MGI Symbol;Acc:MGI:2147607]
ENSMUSG00000084883	Ccdc85c	0.0103368	0.907482	0.958264	0	-0.193049	0.0212939	0.109393	0	0.203388	0.0148153	0.139763	0		Ccdc85c	coiled-coil domain containing 85C [Source:MGI Symbol;Acc:MGI:3644008]
ENSMUSG00000024732	Ccdc86	-0.234897	0.00899567	0.0408062	-1	-0.15041	0.096256	0.282666	0	-0.0844845	0.353515	0.758824	0		Ccdc86	coiled-coil domain containing 86 [Source:MGI Symbol;Acc:MGI:1277220]
ENSMUSG00000032740	Ccdc88a	0.126411	0.0575446	0.161972	0	0.0762144	0.253498	0.499295	0	0.0501964	0.451973	0.821742	0		Ccdc88a	coiled coil domain containing 88A [Source:MGI Symbol;Acc:MGI:1925177]
ENSMUSG00000021182	Ccdc88c	0.205134	0.306577	0.507251	0	-0.224987	0.281214	0.527979	0	0.430134	0.0313442	0.222654	0		Ccdc88c	coiled-coil domain containing 88C [Source:MGI Symbol;Acc:MGI:1915589]
ENSMUSG00000041375	Ccdc9	0.0208177	0.84103	0.919697	0	0.022949	0.831038	0.927863	0	-0.00213148	0.994927	1	0		Ccdc9	coiled-coil domain containing 9 [Source:MGI Symbol;Acc:MGI:1921443]
ENSMUSG00000030613	Ccdc90b	-0.265845	0.0221764	0.0805878	0	-0.327774	0.0049929	0.0429308	-1	0.0619344	0.601133	0.894822	0		Ccdc90b	coiled-coil domain containing 90B [Source:MGI Symbol;Acc:MGI:1913615]
ENSMUSG00000030301	Ccdc91	0.101937	0.217932	0.405637	0	0.0392499	0.634384	0.814029	0	0.0626868	0.455138	0.8233	0		Ccdc91	coiled-coil domain containing 91 [Source:MGI Symbol;Acc:MGI:1914265]
ENSMUSG00000037979	Ccdc92	-0.201562	0.296588	0.496796	0	-0.209072	0.283626	0.530479	0	0.00752903	1	1	0		Ccdc92	coiled-coil domain containing 92 [Source:MGI Symbol;Acc:MGI:106485]
ENSMUSG00000026339	Ccdc93	0.0671822	0.30643	0.507131	0	0.0789677	0.233482	0.475329	0	-0.0117858	0.866198	0.976592	0		Ccdc93	coiled-coil domain containing 93 [Source:MGI Symbol;Acc:MGI:1918079]
ENSMUSG00000002608	Ccdc97	-0.0794333	0.260925	0.455638	0	-0.0637277	0.368714	0.615816	0	-0.0157053	0.830037	0.970614	0		Ccdc97	coiled-coil domain containing 97 [Source:MGI Symbol;Acc:MGI:1196455]
ENSMUSG00000045838	Ccdc9b	0.157268	0.191935	0.372968	0	-0.0431898	0.720452	0.863979	0	0.200458	0.0959693	0.420978	0		Ccdc9b	coiled-coil domain containing 9B [Source:MGI Symbol;Acc:MGI:2685199]
ENSMUSG00000040312	Cchcr1	-0.214829	0.0291475	0.0987934	0	-0.0753016	0.442998	0.676175	0	-0.139527	0.159525	0.541115	0		Cchcr1	coiled-coil alpha-helical rod protein 1 [Source:MGI Symbol;Acc:MGI:2385321]
ENSMUSG00000023235	Ccl25	0.0841735	0.497998	0.683992	0	-0.00912149	0.945651	0.985695	0	0.0932948	0.451481	0.821601	0		Ccl25	chemokine (C-C motif) ligand 25 [Source:MGI Symbol;Acc:MGI:1099448]
ENSMUSG00000073888	Ccl27a	0.106577	0.562386	0.735644	0	0.247828	0.150435	0.369438	0	-0.141271	0.430421	0.811535	0		Ccl27a	chemokine (C-C motif) ligand 27A [Source:MGI Symbol;Acc:MGI:1343459]
ENSMUSG00000000378	Ccm2	-0.143891	0.126039	0.282885	0	-0.103694	0.272359	0.519834	0	-0.0401967	0.67099	0.921685	0		Ccm2	cerebral cavernous malformation 2 [Source:MGI Symbol;Acc:MGI:2384924]
ENSMUSG00000028195	Ccn1	-0.197593	0.153731	0.322135	0	-0.191225	0.167498	0.393002	0	-0.00636852	0.963366	1	0		Ccn1	cellular communication network factor 1 [Source:MGI Symbol;Acc:MGI:88613]
ENSMUSG00000019997	Ccn2	-0.681648	0.00742872	0.0352621	-1	-0.683976	0.00723421	0.0546155	0	0.00232823	0.992869	1	0		Ccn2	cellular communication network factor 2 [Source:MGI Symbol;Acc:MGI:95537]
ENSMUSG00000037362	Ccn3	0.413907	0.000347608	0.00308491	1	1.0137	1.95279e-18	1.58624e-15	1	-0.599792	1.64624e-07	1.23549e-05	-1		Ccn3	cellular communication network factor 3 [Source:MGI Symbol;Acc:MGI:109185]
ENSMUSG00000005124	Ccn4	0.0111299	0.898627	0.953815	0	0.229307	0.00599721	0.0483171	1	-0.218177	0.00874469	0.098737	0		Ccn4	cellular communication network factor 4 [Source:MGI Symbol;Acc:MGI:1197008]
ENSMUSG00000027715	Ccna2	-0.26814	0.110256	0.257619	0	-0.439865	0.0089627	0.0626076	0	0.171726	0.307883	0.725026	0		Ccna2	cyclin A2 [Source:MGI Symbol;Acc:MGI:108069]
ENSMUSG00000041431	Ccnb1	-0.211696	0.165627	0.338484	0	-0.371986	0.0151312	0.08717	0	0.16029	0.296072	0.714391	0		Ccnb1	cyclin B1 [Source:MGI Symbol;Acc:MGI:88302]
ENSMUSG00000032218	Ccnb2	-0.0216405	0.868387	0.936621	0	-0.217292	0.0992927	0.287872	0	0.195653	0.138622	0.507484	0		Ccnb2	cyclin B2 [Source:MGI Symbol;Acc:MGI:88311]
ENSMUSG00000028252	Ccnc	-0.040147	0.639945	0.79116	0	-0.00837634	0.927457	0.977919	0	-0.0317705	0.71275	0.937946	0		Ccnc	cyclin C [Source:MGI Symbol;Acc:MGI:1858199]
ENSMUSG00000070348	Ccnd1	0.196649	0.359629	0.558845	0	-0.426767	0.0471967	0.181695	0	0.623417	0.00379924	0.0543527	0		Ccnd1	cyclin D1 [Source:MGI Symbol;Acc:MGI:88313]
ENSMUSG00000000184	Ccnd2	-0.0900936	0.287814	0.486763	0	-0.0887883	0.295017	0.54391	0	-0.00130523	0.987653	1	0		Ccnd2	cyclin D2 [Source:MGI Symbol;Acc:MGI:88314]
ENSMUSG00000034165	Ccnd3	-0.126613	0.044812	0.134699	0	-0.0432427	0.496312	0.7169	0	-0.0833705	0.186496	0.585435	0		Ccnd3	cyclin D3 [Source:MGI Symbol;Acc:MGI:88315]
ENSMUSG00000023572	Ccndbp1	-0.0380178	0.697215	0.831707	0	0.0855516	0.367033	0.613997	0	-0.12357	0.193535	0.593498	0		Ccndbp1	cyclin D-type binding-protein 1 [Source:MGI Symbol;Acc:MGI:109595]
ENSMUSG00000002068	Ccne1	0.0695667	0.663114	0.808814	0	-0.215869	0.171899	0.398812	0	0.285438	0.0703313	0.35693	0		Ccne1	cyclin E1 [Source:MGI Symbol;Acc:MGI:88316]
ENSMUSG00000028212	Ccne2	-0.398722	0.115478	0.265772	0	-0.402933	0.112595	0.310469	0	0.00421704	0.992093	1	0		Ccne2	cyclin E2 [Source:MGI Symbol;Acc:MGI:1329034]
ENSMUSG00000072082	Ccnf	-0.414573	0.0213553	0.0784294	0	-0.412561	0.0221634	0.112026	0	-0.00200901	0.992474	1	0		Ccnf	cyclin F [Source:MGI Symbol;Acc:MGI:102551]
ENSMUSG00000020326	Ccng1	0.100197	0.201254	0.38444	0	-0.0394481	0.615276	0.800988	0	0.139645	0.0749686	0.369861	0		Ccng1	cyclin G1 [Source:MGI Symbol;Acc:MGI:102890]
ENSMUSG00000029385	Ccng2	0.25948	3.96e-05	0.00049593	1	0.154113	0.0153905	0.0880972	0	0.105366	0.0941391	0.416523	0		Ccng2	cyclin G2 [Source:MGI Symbol;Acc:MGI:1095734]
ENSMUSG00000021548	Ccnh	-0.0127575	0.879715	0.943533	0	-0.0181405	0.827651	0.925955	0	0.00538319	0.952341	0.997757	0		Ccnh	cyclin H [Source:MGI Symbol;Acc:MGI:1913921]
ENSMUSG00000063015	Ccni	0.160942	0.0718885	0.189992	0	0.14911	0.0955987	0.281454	0	0.0118324	0.895259	0.984021	0		Ccni	cyclin I [Source:MGI Symbol;Acc:MGI:1341077]
ENSMUSG00000025010	Ccnj	-0.26392	0.0262681	0.0915999	0	-0.147287	0.213478	0.451234	0	-0.116628	0.341154	0.751198	0		Ccnj	cyclin J [Source:MGI Symbol;Acc:MGI:2443297]
ENSMUSG00000021258	Ccnk	-0.157329	0.0281062	0.0962877	0	-0.187259	0.00937254	0.0645352	0	0.029931	0.683361	0.926786	0		Ccnk	cyclin K [Source:MGI Symbol;Acc:MGI:1276106]
ENSMUSG00000027829	Ccnl1	-0.0905666	0.32658	0.525547	0	-0.0254445	0.782076	0.900741	0	-0.065122	0.482829	0.839179	0		Ccnl1	cyclin L1 [Source:MGI Symbol;Acc:MGI:1922664]
ENSMUSG00000029068	Ccnl2	-0.0436784	0.693786	0.828968	0	0.0808625	0.463888	0.693409	0	-0.124541	0.259275	0.676424	0		Ccnl2	cyclin L2 [Source:MGI Symbol;Acc:MGI:1927119]
ENSMUSG00000042417	Ccno	-0.00146696	1	1	0	-0.828405	0.0120707	0.0755863	0	0.827174	0.0116789	0.118759	0		Ccno	cyclin O [Source:MGI Symbol;Acc:MGI:2145534]
ENSMUSG00000049489	Ccnq	-0.0572962	0.590435	0.755286	0	-0.0787139	0.475938	0.701959	0	0.0214194	0.853418	0.974944	0		Ccnq	cyclin Q [Source:MGI Symbol;Acc:MGI:1916359]
ENSMUSG00000011960	Ccnt1	0.0864563	0.184316	0.363137	0	0.160793	0.013652	0.0818229	0	-0.0743373	0.254036	0.671641	0		Ccnt1	cyclin T1 [Source:MGI Symbol;Acc:MGI:1328363]
ENSMUSG00000026349	Ccnt2	0.0340285	0.7188	0.847137	0	0.126565	0.179638	0.409277	0	-0.0925366	0.326648	0.73962	0		Ccnt2	cyclin T2 [Source:MGI Symbol;Acc:MGI:1920199]
ENSMUSG00000024286	Ccny	0.124601	0.0735894	0.193193	0	0.147606	0.0343119	0.147928	0	-0.0230053	0.742059	0.947227	0		Ccny	cyclin Y [Source:MGI Symbol;Acc:MGI:1915224]
ENSMUSG00000070871	Ccnyl1	-0.24297	0.000395765	0.00343502	-1	-0.0376186	0.586309	0.782753	0	-0.205351	0.00277822	0.0436952	-1		Ccnyl1	cyclin Y-like 1 [Source:MGI Symbol;Acc:MGI:2138614]
ENSMUSG00000033904	Ccp110	0.067677	0.498914	0.684909	0	-0.0810536	0.418119	0.656591	0	0.148731	0.135206	0.501767	0		Ccp110	centriolar coiled coil protein 110 [Source:MGI Symbol;Acc:MGI:2141942]
ENSMUSG00000034563	Ccpg1	0.34816	0.0546262	0.156436	0	0.203606	0.264198	0.511684	0	0.144537	0.427503	0.810315	0		Ccpg1	cell cycle progression 1 [Source:MGI Symbol;Acc:MGI:1196419]
ENSMUSG00000086158	Ccpg1os	-0.294327	0.300444	0.500765	0	0.0438403	0.889855	0.95798	0	-0.338163	0.229237	0.640464	0		Ccpg1os	cell cycle progression 1, opposite strand [Source:MGI Symbol;Acc:MGI:3648770]
ENSMUSG00000034108	Ccs	-0.0851454	0.33368	0.532704	0	-0.0555819	0.524622	0.738332	0	-0.0295628	0.75244	0.950548	0		Ccs	copper chaperone for superoxide dismutase [Source:MGI Symbol;Acc:MGI:1333783]
ENSMUSG00000031971	Ccsap	-0.122193	0.343354	0.542305	0	-0.27502	0.0360712	0.153169	0	0.152837	0.249329	0.666812	0		Ccsap	centriole, cilia and spindle associated protein [Source:MGI Symbol;Acc:MGI:1920670]
ENSMUSG00000058690	Ccser2	0.240986	0.000679827	0.00533091	1	0.157306	0.0268182	0.126777	0	0.0836799	0.237684	0.651977	0		Ccser2	coiled-coil serine rich 2 [Source:MGI Symbol;Acc:MGI:101859]
ENSMUSG00000034024	Cct2	0.177366	0.0100956	0.0446829	1	0.0464896	0.500479	0.719608	0	0.130876	0.0577549	0.320168	0		Cct2	chaperonin containing Tcp1, subunit 2 (beta) [Source:MGI Symbol;Acc:MGI:107186]
ENSMUSG00000001416	Cct3	-0.284649	0.000632056	0.00506655	-1	-0.294907	0.000406184	0.00732245	-1	0.0102592	0.904058	0.985648	0		Cct3	chaperonin containing Tcp1, subunit 3 (gamma) [Source:MGI Symbol;Acc:MGI:104708]
ENSMUSG00000007739	Cct4	0.0961665	0.183526	0.3622	0	0.0349984	0.628778	0.810491	0	0.0611681	0.397946	0.79078	0		Cct4	chaperonin containing Tcp1, subunit 4 (delta) [Source:MGI Symbol;Acc:MGI:104689]
ENSMUSG00000022234	Cct5	-0.0690614	0.34322	0.542218	0	-0.111266	0.12737	0.333433	0	0.0422047	0.563971	0.879271	0		Cct5	chaperonin containing Tcp1, subunit 5 (epsilon) [Source:MGI Symbol;Acc:MGI:107185]
ENSMUSG00000029447	Cct6a	-0.0759707	0.364454	0.563135	0	-0.145511	0.0829494	0.258042	0	0.0695406	0.408096	0.798601	0		Cct6a	chaperonin containing Tcp1, subunit 6a (zeta) [Source:MGI Symbol;Acc:MGI:107943]
ENSMUSG00000030007	Cct7	-0.232589	0.0031759	0.0182734	-1	-0.233358	0.00310962	0.0313436	-1	0.000769421	0.993921	1	0		Cct7	chaperonin containing Tcp1, subunit 7 (eta) [Source:MGI Symbol;Acc:MGI:107184]
ENSMUSG00000025613	Cct8	-0.176289	0.0245079	0.0869553	0	-0.127373	0.10457	0.297243	0	-0.0489156	0.532738	0.866746	0		Cct8	chaperonin containing Tcp1, subunit 8 (theta) [Source:MGI Symbol;Acc:MGI:107183]
ENSMUSG00000029617	Ccz1	0.00778036	0.915633	0.962178	0	-0.121337	0.0765588	0.245632	0	0.129118	0.0592032	0.324162	0		Ccz1	CCZ1 vacuolar protein trafficking and biogenesis associated [Source:MGI Symbol;Acc:MGI:2141070]
ENSMUSG00000046186	Cd109	-0.266725	0.0761956	0.198264	0	-0.135128	0.36929	0.616454	0	-0.131596	0.38171	0.779616	0		Cd109	CD109 antigen [Source:MGI Symbol;Acc:MGI:2445221]
ENSMUSG00000025510	Cd151	0.0310298	0.731914	0.855221	0	-0.159284	0.0766674	0.245809	0	0.190314	0.0342215	0.23348	0		Cd151	CD151 antigen [Source:MGI Symbol;Acc:MGI:1096360]
ENSMUSG00000019818	Cd164	0.376202	1.93e-05	0.000273627	1	0.17351	0.0488242	0.18599	0	0.202691	0.0211713	0.174853	0		Cd164	CD164 antigen [Source:MGI Symbol;Acc:MGI:1859568]
ENSMUSG00000028076	Cd1d1	-0.102549	0.770178	0.877325	0	1.06325	3.36209e-05	0.00111336	1	-1.16593	5.49744e-06	0.000271122	-1		Cd1d1	CD1d1 antigen [Source:MGI Symbol;Acc:MGI:107674]
ENSMUSG00000047139	Cd24a	0.071862	0.47157	0.661779	0	-0.181254	0.0694662	0.230536	0	0.253117	0.0111933	0.115956	0		Cd24a	CD24a antigen [Source:MGI Symbol;Acc:MGI:88323]
ENSMUSG00000016496	Cd274	0.121709	0.566657	0.738574	0	-0.304235	0.151816	0.371642	0	0.42597	0.0389887	0.252649	0		Cd274	CD274 antigen [Source:MGI Symbol;Acc:MGI:1926446]
ENSMUSG00000035914	Cd276	0.218491	0.00207723	0.0129501	1	0.159229	0.0252078	0.122181	0	0.0592618	0.404644	0.795974	0		Cd276	CD276 antigen [Source:MGI Symbol;Acc:MGI:2183926]
ENSMUSG00000061665	Cd2ap	-0.0403288	0.58365	0.7505	0	-0.0332256	0.65354	0.826457	0	-0.0071031	0.923303	0.992103	0		Cd2ap	CD2-associated protein [Source:MGI Symbol;Acc:MGI:1330281]
ENSMUSG00000042502	Cd2bp2	0.103408	0.123812	0.279595	0	0.0568359	0.399496	0.641768	0	0.0465715	0.492115	0.844772	0		Cd2bp2	CD2 cytoplasmic tail binding protein 2 [Source:MGI Symbol;Acc:MGI:1917483]
ENSMUSG00000060703	Cd302	0.986778	2.25e-23	6.76e-21	1	0.498664	1.09554e-06	7.00385e-05	1	0.488104	4.52572e-07	3.06351e-05	1		Cd302	CD302 antigen [Source:MGI Symbol;Acc:MGI:1913455]
ENSMUSG00000002308	Cd320	-0.0888706	0.327401	0.526441	0	0.0552586	0.539813	0.747775	0	-0.144129	0.108788	0.448343	0		Cd320	CD320 antigen [Source:MGI Symbol;Acc:MGI:1860083]
ENSMUSG00000029084	Cd38	-0.226462	0.0969473	0.234579	0	0.207298	0.12602	0.33128	0	-0.433764	0.00119454	0.0228153	-1		Cd38	CD38 antigen [Source:MGI Symbol;Acc:MGI:107474]
ENSMUSG00000047649	Cd3eap	-0.226447	0.0359833	0.115262	0	-0.193537	0.0775774	0.247292	0	-0.0329052	0.761669	0.953903	0		Cd3eap	CD3E antigen, epsilon polypeptide associated protein [Source:MGI Symbol;Acc:MGI:1917583]
ENSMUSG00000005087	Cd44	-0.127578	0.513691	0.696951	0	-0.65082	0.000910525	0.0132912	-1	0.523242	0.00758221	0.0891192	0		Cd44	CD44 antigen [Source:MGI Symbol;Acc:MGI:88338]
ENSMUSG00000016493	Cd46	-0.190867	0.359654	0.558845	0	0.170856	0.38505	0.629767	0	-0.361732	0.0687516	0.353459	0		Cd46	CD46 antigen, complement regulatory protein [Source:MGI Symbol;Acc:MGI:1203290]
ENSMUSG00000055447	Cd47	0.56729	2.53e-09	1.04e-07	1	0.227577	0.0168796	0.0936858	0	0.339712	0.000345052	0.00837403	1		Cd47	CD47 antigen (Rh-related antigen, integrin-associated signal transducer) [Source:MGI Symbol;Acc:MGI:96617]
ENSMUSG00000032679	Cd59a	0.190613	0.428062	0.624008	0	-1.14229	1.49855e-05	0.000591241	-1	1.33306	1.99153e-07	1.44742e-05	1		Cd59a	CD59a antigen [Source:MGI Symbol;Acc:MGI:109177]
ENSMUSG00000025351	Cd63	0.0828761	0.360664	0.559596	0	0.0939827	0.30016	0.548664	0	-0.0111067	0.903042	0.985311	0		Cd63	CD63 antigen [Source:MGI Symbol;Acc:MGI:99529]
ENSMUSG00000018774	Cd68	0.257164	0.146456	0.312575	0	-0.00239584	1	1	0	0.259556	0.143387	0.514292	0		Cd68	CD68 antigen [Source:MGI Symbol;Acc:MGI:88342]
ENSMUSG00000075122	Cd80	0.280357	0.00535974	0.0276063	1	0.0804763	0.433599	0.668646	0	0.19988	0.0467862	0.282318	0		Cd80	CD80 antigen [Source:MGI Symbol;Acc:MGI:101775]
ENSMUSG00000037706	Cd81	-0.104227	0.135225	0.296731	0	-0.0714311	0.307042	0.555476	0	-0.032796	0.637923	0.910258	0		Cd81	CD81 antigen [Source:MGI Symbol;Acc:MGI:1096398]
ENSMUSG00000030342	Cd9	-0.0673014	0.515716	0.698308	0	-0.327984	0.00159957	0.0200077	-1	0.260683	0.0121387	0.122264	0		Cd9	CD9 antigen [Source:MGI Symbol;Acc:MGI:88348]
ENSMUSG00000035776	Cd99l2	0.0827385	0.192999	0.374169	0	0.00620546	0.924685	0.976578	0	0.0765329	0.229382	0.640553	0		Cd99l2	CD99 antigen-like 2 [Source:MGI Symbol;Acc:MGI:2177151]
ENSMUSG00000021982	Cdadc1	-0.00571754	0.959071	0.986574	0	0.0277403	0.752305	0.882312	0	-0.033458	0.707572	0.936635	0		Cdadc1	cytidine and dCMP deaminase domain containing 1 [Source:MGI Symbol;Acc:MGI:1919141]
ENSMUSG00000027284	Cdan1	0.0442284	0.582738	0.749715	0	-0.00135085	0.987798	1	0	0.0455792	0.567608	0.880557	0		Cdan1	congenital dyserythropoietic anemia, type I (human) [Source:MGI Symbol;Acc:MGI:1916218]
ENSMUSG00000039128	Cdc123	-0.0732543	0.309938	0.510201	0	-0.060993	0.400464	0.642725	0	-0.012261	0.868231	0.976839	0		Cdc123	cell division cycle 123 [Source:MGI Symbol;Acc:MGI:2138811]
ENSMUSG00000033502	Cdc14a	0.198536	0.147486	0.313731	0	0.0633114	0.661161	0.83072	0	0.135221	0.320193	0.735511	0		Cdc14a	CDC14 cell division cycle 14A [Source:MGI Symbol;Acc:MGI:2442676]
ENSMUSG00000033102	Cdc14b	0.0206082	0.758919	0.870972	0	0.0192271	0.776211	0.897526	0	0.00138101	0.986762	1	0		Cdc14b	CDC14 cell division cycle 14B [Source:MGI Symbol;Acc:MGI:2441808]
ENSMUSG00000038416	Cdc16	0.255256	0.000439786	0.00373456	1	0.126408	0.0825623	0.257185	0	0.128847	0.0757363	0.371657	0		Cdc16	CDC16 cell division cycle 16 [Source:MGI Symbol;Acc:MGI:1917207]
ENSMUSG00000006398	Cdc20	-0.203408	0.170536	0.345349	0	-0.434965	0.00353103	0.0339791	-1	0.231558	0.121014	0.474606	0		Cdc20	cell division cycle 20 [Source:MGI Symbol;Acc:MGI:1859866]
ENSMUSG00000024370	Cdc23	-0.084841	0.172519	0.348088	0	0.0341635	0.585662	0.782072	0	-0.119005	0.0556609	0.312321	0		Cdc23	CDC23 cell division cycle 23 [Source:MGI Symbol;Acc:MGI:1098815]
ENSMUSG00000032477	Cdc25a	-0.0300301	0.76594	0.874529	0	-0.133639	0.187688	0.419443	0	0.10361	0.308512	0.725156	0		Cdc25a	cell division cycle 25A [Source:MGI Symbol;Acc:MGI:103198]
ENSMUSG00000027330	Cdc25b	0.015033	0.892787	0.950539	0	-0.297828	0.00388141	0.0362641	-1	0.312864	0.00236465	0.0387349	1		Cdc25b	cell division cycle 25B [Source:MGI Symbol;Acc:MGI:99701]
ENSMUSG00000044201	Cdc25c	-0.275257	0.0829498	0.210162	0	-0.341677	0.0339363	0.146997	0	0.0664268	0.69301	0.930646	0		Cdc25c	cell division cycle 25C [Source:MGI Symbol;Acc:MGI:88350]
ENSMUSG00000066149	Cdc26	0.181681	0.0342284	0.1113	0	0.123748	0.154634	0.37594	0	0.0579321	0.49685	0.847037	0		Cdc26	cell division cycle 26 [Source:MGI Symbol;Acc:MGI:1913690]
ENSMUSG00000020687	Cdc27	0.0542869	0.437167	0.632063	0	-0.0348457	0.618661	0.803508	0	0.0891327	0.201864	0.605724	0		Cdc27	cell division cycle 27 [Source:MGI Symbol;Acc:MGI:102685]
ENSMUSG00000020307	Cdc34	-0.137298	0.110951	0.258455	0	-0.253091	0.00356586	0.0341951	-1	0.115794	0.185384	0.58385	0		Cdc34	cell division cycle 34 [Source:MGI Symbol;Acc:MGI:102657]
ENSMUSG00000019471	Cdc37	0.0227087	0.754373	0.869217	0	-0.0197962	0.786611	0.903206	0	0.0425049	0.557983	0.876171	0		Cdc37	cell division cycle 37 [Source:MGI Symbol;Acc:MGI:109531]
ENSMUSG00000024780	Cdc37l1	-0.0253693	0.727115	0.852282	0	0.0243424	0.740657	0.876224	0	-0.0497118	0.493786	0.845504	0		Cdc37l1	cell division cycle 37-like 1 [Source:MGI Symbol;Acc:MGI:1914322]
ENSMUSG00000038446	Cdc40	0.0500514	0.42054	0.617463	0	0.0391167	0.532788	0.744135	0	0.0109346	0.861447	0.975818	0		Cdc40	cell division cycle 40 [Source:MGI Symbol;Acc:MGI:1918963]
ENSMUSG00000006699	Cdc42	-0.0268319	0.694068	0.829099	0	-0.00946651	0.89064	0.958281	0	-0.0173654	0.798927	0.961847	0		Cdc42	cell division cycle 42 [Source:MGI Symbol;Acc:MGI:106211]
ENSMUSG00000026490	Cdc42bpa	-0.158447	0.0582897	0.163602	0	-0.132193	0.114575	0.314267	0	-0.0262538	0.753831	0.95121	0		Cdc42bpa	CDC42 binding protein kinase alpha [Source:MGI Symbol;Acc:MGI:2441841]
ENSMUSG00000021279	Cdc42bpb	0.0297699	0.64615	0.796171	0	-0.0572596	0.376358	0.622411	0	0.0870296	0.178435	0.572228	0		Cdc42bpb	CDC42 binding protein kinase beta [Source:MGI Symbol;Acc:MGI:2136459]
ENSMUSG00000024769	Cdc42bpg	-0.104601	0.311159	0.511289	0	0.691369	7.47193e-13	3.12666e-10	1	-0.795976	1.87322e-16	8.34431e-14	-1		Cdc42bpg	CDC42 binding protein kinase gamma (DMPK-like) [Source:MGI Symbol;Acc:MGI:2652845]
ENSMUSG00000049521	Cdc42ep1	0.209346	0.00496243	0.0260457	1	0.105868	0.156509	0.378234	0	0.103478	0.164679	0.550041	0		Cdc42ep1	CDC42 effector protein (Rho GTPase binding) 1 [Source:MGI Symbol;Acc:MGI:1929763]
ENSMUSG00000036533	Cdc42ep3	-0.963924	8.24e-18	1.32e-15	-1	-0.365251	0.00100574	0.0142007	-1	-0.598672	9.03937e-08	7.34263e-06	-1		Cdc42ep3	CDC42 effector protein (Rho GTPase binding) 3 [Source:MGI Symbol;Acc:MGI:2384718]
ENSMUSG00000041598	Cdc42ep4	0.0462395	0.552066	0.727292	0	0.0425439	0.584617	0.781205	0	0.0036954	0.966639	1	0		Cdc42ep4	CDC42 effector protein (Rho GTPase binding) 4 [Source:MGI Symbol;Acc:MGI:1929760]
ENSMUSG00000063838	Cdc42ep5	-0.175036	0.146778	0.312981	0	0.11276	0.340703	0.588979	0	-0.287798	0.0159404	0.147832	0		Cdc42ep5	CDC42 effector protein (Rho GTPase binding) 5 [Source:MGI Symbol;Acc:MGI:1929745]
ENSMUSG00000046722	Cdc42se1	-0.102851	0.141298	0.305349	0	-0.233504	0.000922705	0.0134272	-1	0.130654	0.0645965	0.341365	0		Cdc42se1	CDC42 small effector 1 [Source:MGI Symbol;Acc:MGI:1889510]
ENSMUSG00000052298	Cdc42se2	-0.0169524	0.784836	0.886014	0	-0.0226684	0.715871	0.861103	0	0.00571604	0.929447	0.993456	0		Cdc42se2	CDC42 small effector 2 [Source:MGI Symbol;Acc:MGI:1919979]
ENSMUSG00000000028	Cdc45	-0.311071	0.121333	0.27562	0	-0.185628	0.357308	0.604812	0	-0.125439	0.535099	0.868119	0		Cdc45	cell division cycle 45 [Source:MGI Symbol;Acc:MGI:1338073]
ENSMUSG00000023932	Cdc5l	-0.25881	0.000272063	0.00250476	-1	-0.0844888	0.236687	0.479004	0	-0.174321	0.0143098	0.136845	0		Cdc5l	cell division cycle 5-like (S. pombe) [Source:MGI Symbol;Acc:MGI:1918952]
ENSMUSG00000017499	Cdc6	-0.141626	0.60929	0.769709	0	-0.315357	0.256232	0.502648	0	0.173736	0.534157	0.867659	0		Cdc6	cell division cycle 6 [Source:MGI Symbol;Acc:MGI:1345150]
ENSMUSG00000029283	Cdc7	-0.230536	0.325268	0.524816	0	-0.305479	0.194646	0.428344	0	0.0749508	0.762416	0.953903	0		Cdc7	cell division cycle 7 (S. cerevisiae) [Source:MGI Symbol;Acc:MGI:1309511]
ENSMUSG00000026361	Cdc73	0.0704588	0.260566	0.455348	0	0.0180917	0.774261	0.896735	0	0.052367	0.405322	0.796739	0		Cdc73	cell division cycle 73, Paf1/RNA polymerase II complex component [Source:MGI Symbol;Acc:MGI:2384876]
ENSMUSG00000048922	Cdca2	-0.134469	0.399842	0.598334	0	-0.294139	0.0665	0.224688	0	0.159672	0.320638	0.735511	0		Cdca2	cell division cycle associated 2 [Source:MGI Symbol;Acc:MGI:1919787]
ENSMUSG00000023505	Cdca3	-0.192314	0.175909	0.352683	0	-0.534395	0.000196267	0.00435033	-1	0.342085	0.0174423	0.1556	0		Cdca3	cell division cycle associated 3 [Source:MGI Symbol;Acc:MGI:1315198]
ENSMUSG00000047832	Cdca4	-0.117689	0.244131	0.437687	0	-0.189788	0.0619342	0.215178	0	0.0720993	0.482426	0.839021	0		Cdca4	cell division cycle associated 4 [Source:MGI Symbol;Acc:MGI:1919213]
ENSMUSG00000024791	Cdca5	-0.0381645	0.86955	0.937415	0	-0.167559	0.453893	0.685231	0	0.129399	0.566292	0.880241	0		Cdca5	cell division cycle associated 5 [Source:MGI Symbol;Acc:MGI:1915099]
ENSMUSG00000055612	Cdca7	-0.181903	0.217174	0.404775	0	-0.118052	0.425881	0.662946	0	-0.0638489	0.667712	0.920548	0		Cdca7	cell division cycle associated 7 [Source:MGI Symbol;Acc:MGI:1914203]
ENSMUSG00000021175	Cdca7l	-0.357189	0.266102	0.461518	0	0.333379	0.327463	0.575614	0	-0.690614	0.0317109	0.223629	0		Cdca7l	cell division cycle associated 7 like [Source:MGI Symbol;Acc:MGI:2384982]
ENSMUSG00000028873	Cdca8	-0.273828	0.0838827	0.211752	0	-0.391811	0.0139211	0.0828962	0	0.117987	0.464267	0.828411	0		Cdca8	cell division cycle associated 8 [Source:MGI Symbol;Acc:MGI:1196274]
ENSMUSG00000000303	Cdh1	-0.291111	0.426519	0.622535	0	0.180281	0.659122	0.829473	0	-0.471412	0.165856	0.552679	0		Cdh1	cadherin 1 [Source:MGI Symbol;Acc:MGI:88354]
ENSMUSG00000022321	Cdh10	0.0749673	0.451151	0.642792	0	0.0694485	0.479544	0.704246	0	0.00551785	0.974548	1	0		Cdh10	cadherin 10 [Source:MGI Symbol;Acc:MGI:107436]
ENSMUSG00000031673	Cdh11	0.11852	0.162715	0.334741	0	0.19146	0.0241627	0.118362	0	-0.0729396	0.390233	0.786446	0		Cdh11	cadherin 11 [Source:MGI Symbol;Acc:MGI:99217]
ENSMUSG00000031841	Cdh13	0.575582	1.64e-14	1.59e-12	1	0.249414	0.000961695	0.0137903	1	0.326166	1.23218e-05	0.000521938	1		Cdh13	cadherin 13 [Source:MGI Symbol;Acc:MGI:99551]
ENSMUSG00000040420	Cdh18	0.576791	1.35e-06	2.77e-05	1	0.242332	0.0500457	0.188769	0	0.334446	0.00451242	0.0615352	0		Cdh18	cadherin 18 [Source:MGI Symbol;Acc:MGI:1344366]
ENSMUSG00000024304	Cdh2	-0.470536	4.43e-09	1.73e-07	-1	-0.263762	0.000991305	0.0140543	-1	-0.206774	0.00990265	0.107167	0		Cdh2	cadherin 2 [Source:MGI Symbol;Acc:MGI:88355]
ENSMUSG00000012819	Cdh23	0.49562	0.0264729	0.0921515	0	0.592336	0.00823806	0.0593424	0	-0.0967875	0.661087	0.918623	0		Cdh23	cadherin 23 (otocadherin) [Source:MGI Symbol;Acc:MGI:1890219]
ENSMUSG00000059674	Cdh24	-0.269962	0.0966096	0.234008	0	0.0189517	0.919133	0.974083	0	-0.288912	0.0759035	0.371817	0		Cdh24	cadherin-like 24 [Source:MGI Symbol;Acc:MGI:1928330]
ENSMUSG00000061048	Cdh3	0.0591778	0.494784	0.680864	0	-0.226743	0.00931128	0.0643541	0	0.285921	0.0010161	0.020131	1		Cdh3	cadherin 3 [Source:MGI Symbol;Acc:MGI:88356]
ENSMUSG00000021803	Cdhr1	0.425579	0.0186868	0.0710089	0	-0.0362548	0.849333	0.935805	0	0.461829	0.0106226	0.111975	0		Cdhr1	cadherin-related family member 1 [Source:MGI Symbol;Acc:MGI:2157782]
ENSMUSG00000004071	Cdip1	-0.235525	0.00819361	0.0380315	-1	-0.0902033	0.310689	0.559362	0	-0.145321	0.104514	0.439473	0		Cdip1	cell death inducing Trp53 target 1 [Source:MGI Symbol;Acc:MGI:1913876]
ENSMUSG00000030682	Cdipt	-0.06717	0.391061	0.589551	0	-0.133828	0.0905844	0.272246	0	0.0666582	0.403532	0.794919	0		Cdipt	CDP-diacylglycerol--inositol 3-phosphatidyltransferase (phosphatidylinositol synthase) [Source:MGI Symbol;Acc:MGI:105491]
ENSMUSG00000019942	Cdk1	-0.148941	0.294756	0.495048	0	-0.307367	0.0310616	0.138812	0	0.158428	0.267168	0.686002	0		Cdk1	cyclin-dependent kinase 1 [Source:MGI Symbol;Acc:MGI:88351]
ENSMUSG00000033862	Cdk10	0.202885	0.052396	0.151685	0	0.085324	0.423822	0.66138	0	0.11756	0.258794	0.676069	0		Cdk10	cyclin-dependent kinase 10 [Source:MGI Symbol;Acc:MGI:2448549]
ENSMUSG00000029062	Cdk11b	-0.207277	0.00927013	0.0417791	-1	-0.138902	0.0828983	0.257974	0	-0.0683745	0.392929	0.788429	0		Cdk11b	cyclin-dependent kinase 11B [Source:MGI Symbol;Acc:MGI:88353]
ENSMUSG00000003119	Cdk12	0.0234453	0.733119	0.856049	0	-0.0205848	0.764109	0.889604	0	0.0440302	0.519859	0.860819	0		Cdk12	cyclin-dependent kinase 12 [Source:MGI Symbol;Acc:MGI:1098802]
ENSMUSG00000041297	Cdk13	0.131589	0.0643542	0.175349	0	0.163677	0.0215113	0.1101	0	-0.032088	0.652219	0.914635	0		Cdk13	cyclin-dependent kinase 13 [Source:MGI Symbol;Acc:MGI:1916812]
ENSMUSG00000028926	Cdk14	0.424699	3.67e-08	1.17e-06	1	0.194886	0.0121508	0.0758202	0	0.229812	0.00279303	0.0437904	1		Cdk14	cyclin-dependent kinase 14 [Source:MGI Symbol;Acc:MGI:894318]
ENSMUSG00000031065	Cdk16	-0.0409374	0.513462	0.696708	0	-0.0167461	0.791034	0.904644	0	-0.0241913	0.699515	0.932756	0		Cdk16	cyclin-dependent kinase 16 [Source:MGI Symbol;Acc:MGI:97516]
ENSMUSG00000020015	Cdk17	-0.086404	0.244389	0.437997	0	-0.0693338	0.351697	0.598839	0	-0.0170699	0.821937	0.968535	0		Cdk17	cyclin-dependent kinase 17 [Source:MGI Symbol;Acc:MGI:97517]
ENSMUSG00000026437	Cdk18	-0.0756154	0.396394	0.594806	0	-0.127448	0.155127	0.376675	0	0.0518334	0.566585	0.880241	0		Cdk18	cyclin-dependent kinase 18 [Source:MGI Symbol;Acc:MGI:97518]
ENSMUSG00000038481	Cdk19	0.105878	0.310528	0.510729	0	0.0754276	0.471215	0.698595	0	0.0304503	0.772754	0.956138	0		Cdk19	cyclin-dependent kinase 19 [Source:MGI Symbol;Acc:MGI:1925584]
ENSMUSG00000025358	Cdk2	0.0349534	0.736551	0.858026	0	-0.0618406	0.543724	0.751494	0	0.0967943	0.342347	0.751728	0		Cdk2	cyclin-dependent kinase 2 [Source:MGI Symbol;Acc:MGI:104772]
ENSMUSG00000021483	Cdk20	0.228126	0.133886	0.294681	0	0.0440879	0.78036	0.900028	0	0.184036	0.226962	0.638729	0		Cdk20	cyclin-dependent kinase 20 [Source:MGI Symbol;Acc:MGI:2145349]
ENSMUSG00000029394	Cdk2ap1	-0.0347214	0.66003	0.806877	0	-0.148134	0.0631684	0.217746	0	0.113413	0.155938	0.536236	0		Cdk2ap1	CDK2 (cyclin-dependent kinase 2)-associated protein 1 [Source:MGI Symbol;Acc:MGI:1202069]
ENSMUSG00000024856	Cdk2ap2	-0.380458	0.00121689	0.00845272	-1	-0.121263	0.309599	0.558346	0	-0.259191	0.028778	0.210856	0		Cdk2ap2	CDK2-associated protein 2 [Source:MGI Symbol;Acc:MGI:1098779]
ENSMUSG00000006728	Cdk4	-0.133555	0.0419269	0.128574	0	-0.135136	0.0398291	0.16306	0	0.00158115	0.982369	1	0		Cdk4	cyclin-dependent kinase 4 [Source:MGI Symbol;Acc:MGI:88357]
ENSMUSG00000028969	Cdk5	-0.13873	0.105914	0.250295	0	-0.0733951	0.396612	0.639368	0	-0.0653343	0.450243	0.82143	0		Cdk5	cyclin-dependent kinase 5 [Source:MGI Symbol;Acc:MGI:101765]
ENSMUSG00000048895	Cdk5r1	-0.576189	0.000111294	0.00119229	-1	-0.122183	0.398959	0.64155	0	-0.453996	0.00255963	0.040998	-1		Cdk5r1	cyclin-dependent kinase 5, regulatory subunit 1 (p35) [Source:MGI Symbol;Acc:MGI:101764]
ENSMUSG00000027487	Cdk5rap1	-0.230631	0.0311102	0.103693	0	-0.0352618	0.747388	0.880003	0	-0.195367	0.0716436	0.36018	0		Cdk5rap1	CDK5 regulatory subunit associated protein 1 [Source:MGI Symbol;Acc:MGI:1914221]
ENSMUSG00000039298	Cdk5rap2	-0.287306	7.38e-05	0.000849863	-1	-0.213803	0.00330482	0.0324582	-1	-0.0735019	0.312267	0.729381	0		Cdk5rap2	CDK5 regulatory subunit associated protein 2 [Source:MGI Symbol;Acc:MGI:2384875]
ENSMUSG00000018669	Cdk5rap3	0.0510735	0.490532	0.677915	0	0.0768356	0.301114	0.549647	0	-0.0257624	0.731309	0.943654	0		Cdk5rap3	CDK5 regulatory subunit associated protein 3 [Source:MGI Symbol;Acc:MGI:1933126]
ENSMUSG00000040274	Cdk6	0.261908	0.000713952	0.00554498	1	-0.0777477	0.320205	0.56849	0	0.339656	1.19525e-05	0.000510997	1		Cdk6	cyclin-dependent kinase 6 [Source:MGI Symbol;Acc:MGI:1277162]
ENSMUSG00000069089	Cdk7	0.112631	0.0832164	0.210503	0	0.122033	0.0622265	0.215793	0	-0.00940259	0.892368	0.983272	0		Cdk7	cyclin-dependent kinase 7 [Source:MGI Symbol;Acc:MGI:102956]
ENSMUSG00000029635	Cdk8	-0.0350081	0.661379	0.80758	0	-0.0755293	0.344988	0.592754	0	0.0405214	0.613683	0.899337	0		Cdk8	cyclin-dependent kinase 8 [Source:MGI Symbol;Acc:MGI:1196224]
ENSMUSG00000009555	Cdk9	-0.0473363	0.506423	0.690626	0	-0.0792343	0.270539	0.518417	0	0.0318984	0.66239	0.919239	0		Cdk9	cyclin-dependent kinase 9 (CDC2-related kinase) [Source:MGI Symbol;Acc:MGI:1328368]
ENSMUSG00000006191	Cdkal1	-0.210538	0.00663001	0.032512	-1	-0.155084	0.0457406	0.178025	0	-0.0554522	0.490046	0.843141	0		Cdkal1	CDK5 regulatory subunit associated protein 1-like 1 [Source:MGI Symbol;Acc:MGI:1921765]
ENSMUSG00000020990	Cdkl1	-0.890298	0.00326431	0.0187119	-1	0.338517	0.219752	0.459016	0	-1.22881	2.21239e-05	0.000855766	-1		Cdkl1	cyclin-dependent kinase-like 1 (CDC2-related kinase) [Source:MGI Symbol;Acc:MGI:1918341]
ENSMUSG00000029403	Cdkl2	0.482367	4.04e-05	0.000504985	1	0.0217406	0.865873	0.94482	0	0.460622	9.39071e-05	0.00294115	1		Cdkl2	cyclin-dependent kinase-like 2 (CDC2-related kinase) [Source:MGI Symbol;Acc:MGI:1858227]
ENSMUSG00000020389	Cdkl3	-0.222826	0.0447822	0.134669	0	-0.0318633	0.792208	0.90495	0	-0.190961	0.0868264	0.400325	0		Cdkl3	cyclin-dependent kinase-like 3 [Source:MGI Symbol;Acc:MGI:2388268]
ENSMUSG00000023067	Cdkn1a	-0.220832	0.0066607	0.0325584	-1	-0.201257	0.013545	0.0815	0	-0.0195754	0.809377	0.965787	0		Cdkn1a	cyclin-dependent kinase inhibitor 1A (P21) [Source:MGI Symbol;Acc:MGI:104556]
ENSMUSG00000003031	Cdkn1b	-0.0860051	0.212594	0.398774	0	0.0667054	0.332331	0.580318	0	-0.152711	0.0265792	0.20129	0		Cdkn1b	cyclin-dependent kinase inhibitor 1B [Source:MGI Symbol;Acc:MGI:104565]
ENSMUSG00000044303	Cdkn2a	0.925965	5.22e-17	7.59e-15	1	0.347528	0.00234261	0.0260669	1	0.578427	8.80634e-08	7.2385e-06	1		Cdkn2a	cyclin dependent kinase inhibitor 2A [Source:MGI Symbol;Acc:MGI:104738]
ENSMUSG00000038069	Cdkn2aip	0.189643	0.0120547	0.0509999	0	0.22994	0.00243959	0.0267676	1	-0.0402984	0.598924	0.894104	0		Cdkn2aip	CDKN2A interacting protein [Source:MGI Symbol;Acc:MGI:1918175]
ENSMUSG00000020392	Cdkn2aipnl	-0.0250656	0.799802	0.895594	0	-0.0233042	0.817657	0.919614	0	-0.00176118	0.989959	1	0		Cdkn2aipnl	CDKN2A interacting protein N-terminal like [Source:MGI Symbol;Acc:MGI:1261797]
ENSMUSG00000073802	Cdkn2b	0.603638	0.000537388	0.00441977	1	0.308472	0.0870064	0.265342	0	0.295147	0.0852755	0.395025	0		Cdkn2b	cyclin dependent kinase inhibitor 2B [Source:MGI Symbol;Acc:MGI:104737]
ENSMUSG00000028551	Cdkn2c	0.0728021	0.412785	0.610347	0	0.0240506	0.787262	0.903457	0	0.0487513	0.586818	0.889621	0		Cdkn2c	cyclin dependent kinase inhibitor 2C [Source:MGI Symbol;Acc:MGI:105388]
ENSMUSG00000096472	Cdkn2d	0.167983	0.135905	0.297493	0	-0.0463893	0.691553	0.847428	0	0.214373	0.0576477	0.31983	0		Cdkn2d	cyclin dependent kinase inhibitor 2D [Source:MGI Symbol;Acc:MGI:105387]
ENSMUSG00000037628	Cdkn3	-0.214079	0.207871	0.392466	0	-0.57598	0.000954793	0.0137484	-1	0.36192	0.0406063	0.260153	0		Cdkn3	cyclin-dependent kinase inhibitor 3 [Source:MGI Symbol;Acc:MGI:1919641]
ENSMUSG00000033022	Cdo1	-1.06859	4.98e-13	4.05e-11	-1	-0.345652	0.0175629	0.096317	0	-0.722935	1.1769e-06	7.06601e-05	-1		Cdo1	cysteine dioxygenase 1, cytosolic [Source:MGI Symbol;Acc:MGI:105925]
ENSMUSG00000038119	Cdon	0.41649	2.66e-05	0.000355882	1	0.391672	7.94711e-05	0.00213091	1	0.0248166	0.802121	0.963142	0		Cdon	cell adhesion molecule-related/down-regulated by oncogenes [Source:MGI Symbol;Acc:MGI:1926387]
ENSMUSG00000064284	Cdpf1	-0.40065	0.000770039	0.00588786	-1	-0.34859	0.00371813	0.0352189	-1	-0.0520512	0.67242	0.921696	0		Cdpf1	cysteine rich, DPF motif domain containing 1 [Source:MGI Symbol;Acc:MGI:1919605]
ENSMUSG00000030878	Cdr2	-0.0228075	0.793903	0.892091	0	-0.121023	0.173556	0.401471	0	0.0982163	0.272012	0.690922	0		Cdr2	cerebellar degeneration-related 2 [Source:MGI Symbol;Acc:MGI:1100885]
ENSMUSG00000050910	Cdr2l	0.0267566	0.701568	0.834305	0	0.0996249	0.150073	0.368747	0	-0.0728685	0.290994	0.708354	0		Cdr2l	cerebellar degeneration-related protein 2-like [Source:MGI Symbol;Acc:MGI:2684867]
ENSMUSG00000029330	Cds1	0.394693	0.0582894	0.163602	0	-0.496143	0.0191957	0.101964	0	0.890844	2.45174e-05	0.000937842	1		Cds1	CDP-diacylglycerol synthase 1 [Source:MGI Symbol;Acc:MGI:1921846]
ENSMUSG00000058793	Cds2	0.175801	0.011578	0.0496524	1	0.160695	0.0212408	0.109276	0	0.0151057	0.829889	0.970572	0		Cds2	CDP-diacylglycerol synthase (phosphatidate cytidylyltransferase) 2 [Source:MGI Symbol;Acc:MGI:1332236]
ENSMUSG00000039518	Cdsn	-0.586943	1.8e-05	0.00025665	-1	0.0762417	0.575904	0.774811	0	-0.663184	1.27441e-06	7.55294e-05	-1		Cdsn	corneodesmosin [Source:MGI Symbol;Acc:MGI:3505689]
ENSMUSG00000006585	Cdt1	-0.0189877	0.902202	0.955479	0	-0.180779	0.243044	0.487536	0	0.161793	0.297162	0.715148	0		Cdt1	chromatin licensing and DNA replication factor 1 [Source:MGI Symbol;Acc:MGI:1914427]
ENSMUSG00000032803	Cdv3	0.0328779	0.691669	0.827725	0	-0.114233	0.167017	0.392399	0	0.147111	0.0751265	0.370243	0		Cdv3	carnitine deficiency-associated gene expressed in ventricle 3 [Source:MGI Symbol;Acc:MGI:2448759]
ENSMUSG00000059288	Cdyl	0.123594	0.124927	0.281423	0	0.103717	0.200906	0.435741	0	0.0198757	0.81133	0.965906	0		Cdyl	chromodomain protein, Y chromosome-like [Source:MGI Symbol;Acc:MGI:1339956]
ENSMUSG00000031758	Cdyl2	0.112281	0.323965	0.523506	0	-0.0385215	0.742444	0.877244	0	0.150803	0.182799	0.579537	0		Cdyl2	chromodomain protein, Y chromosome-like 2 [Source:MGI Symbol;Acc:MGI:1923046]
ENSMUSG00000034957	Cebpa	1.12796	2.66e-10	1.34e-08	1	0.191306	0.337016	0.585465	0	0.936616	1.04779e-07	8.31546e-06	1		Cebpa	CCAAT/enhancer binding protein (C/EBP), alpha [Source:MGI Symbol;Acc:MGI:99480]
ENSMUSG00000056501	Cebpb	0.133374	0.192383	0.373435	0	0.176252	0.0852438	0.262051	0	-0.0428779	0.676304	0.923036	0		Cebpb	CCAAT/enhancer binding protein (C/EBP), beta [Source:MGI Symbol;Acc:MGI:88373]
ENSMUSG00000071637	Cebpd	0.184886	0.102174	0.243934	0	0.18576	0.100999	0.291412	0	-0.000874572	0.995744	1	0		Cebpd	CCAAT/enhancer binding protein (C/EBP), delta [Source:MGI Symbol;Acc:MGI:103573]
ENSMUSG00000056216	Cebpg	0.152567	0.0242965	0.0863382	0	0.0443352	0.517392	0.73384	0	0.108232	0.11058	0.452507	0		Cebpg	CCAAT/enhancer binding protein (C/EBP), gamma [Source:MGI Symbol;Acc:MGI:104982]
ENSMUSG00000024081	Cebpz	-0.164753	0.0114435	0.0492076	-1	-0.0218215	0.742394	0.877244	0	-0.142932	0.0282857	0.208987	0		Cebpz	CCAAT/enhancer binding protein zeta [Source:MGI Symbol;Acc:MGI:109386]
ENSMUSG00000062691	Cebpzos	-0.340986	0.00166607	0.0108985	-1	-0.100323	0.359599	0.607296	0	-0.24066	0.0281175	0.208413	0		Cebpzos	CCAAT/enhancer binding protein (C/EBP), zeta, opposite strand [Source:MGI Symbol;Acc:MGI:1915804]
ENSMUSG00000005506	Celf1	0.0212953	0.772471	0.878597	0	0.0243823	0.739884	0.875873	0	-0.00308703	0.966571	1	0		Celf1	CUGBP, Elav-like family member 1 [Source:MGI Symbol;Acc:MGI:1342295]
ENSMUSG00000002107	Celf2	-0.116482	0.270921	0.466943	0	-0.313325	0.00337349	0.0329452	-1	0.196844	0.0666828	0.347087	0		Celf2	CUGBP, Elav-like family member 2 [Source:MGI Symbol;Acc:MGI:1338822]
ENSMUSG00000024268	Celf4	-0.812563	1.52e-06	3.06e-05	-1	-0.161558	0.330766	0.57884	0	-0.650995	0.000133954	0.0039525	-1		Celf4	CUGBP, Elav-like family member 4 [Source:MGI Symbol;Acc:MGI:1932407]
ENSMUSG00000034818	Celf5	0.228189	0.0899352	0.222706	0	0.0524535	0.713353	0.859271	0	0.175732	0.196534	0.599104	0		Celf5	CUGBP, Elav-like family member 5 [Source:MGI Symbol;Acc:MGI:2442333]
ENSMUSG00000016028	Celsr1	0.31883	0.0566397	0.160274	0	0.101359	0.552182	0.757282	0	0.217467	0.193847	0.593927	0		Celsr1	cadherin, EGF LAG seven-pass G-type receptor 1 [Source:MGI Symbol;Acc:MGI:1100883]
ENSMUSG00000068740	Celsr2	-0.0499401	0.585182	0.75163	0	0.165354	0.0687806	0.229092	0	-0.215294	0.0178169	0.157714	0		Celsr2	cadherin, EGF LAG seven-pass G-type receptor 2 [Source:MGI Symbol;Acc:MGI:1858235]
ENSMUSG00000052353	Cemip	1.06505	6.57e-18	1.08e-15	1	0.526885	1.78516e-05	0.000671244	1	0.538163	1.09828e-05	0.000478429	1		Cemip	cell migration inducing protein, hyaluronan binding [Source:MGI Symbol;Acc:MGI:2443629]
ENSMUSG00000024754	Cemip2	-0.20219	0.0017085	0.0111286	-1	-0.0909014	0.157898	0.379599	0	-0.111288	0.0866127	0.399611	0		Cemip2	cell migration inducing hyaluronidase 2 [Source:MGI Symbol;Acc:MGI:1890373]
ENSMUSG00000029177	Cenpa	-0.0436466	0.754687	0.869253	0	-0.308729	0.0276642	0.129539	0	0.265084	0.0588163	0.323489	0		Cenpa	centromere protein A [Source:MGI Symbol;Acc:MGI:88375]
ENSMUSG00000068267	Cenpb	-0.116337	0.107645	0.252931	0	-0.0839117	0.24751	0.492451	0	-0.0324252	0.653716	0.915534	0		Cenpb	centromere protein B [Source:MGI Symbol;Acc:MGI:88376]
ENSMUSG00000029253	Cenpc1	-0.0700987	0.365568	0.563786	0	-0.114524	0.14119	0.355201	0	0.044426	0.57102	0.882015	0		Cenpc1	centromere protein C1 [Source:MGI Symbol;Acc:MGI:99700]
ENSMUSG00000045328	Cenpe	-0.576573	0.000150437	0.00153532	-1	-0.687005	6.63916e-06	0.000300591	-1	0.110434	0.469461	0.831446	0		Cenpe	centromere protein E [Source:MGI Symbol;Acc:MGI:1098230]
ENSMUSG00000026605	Cenpf	-0.428315	0.00330161	0.0188786	-1	-0.572489	9.04406e-05	0.00235197	-1	0.144176	0.325076	0.739412	0		Cenpf	centromere protein F [Source:MGI Symbol;Acc:MGI:1313302]
ENSMUSG00000045273	Cenph	-0.325137	0.06169	0.170165	0	-0.233716	0.179944	0.409587	0	-0.0914152	0.607029	0.89767	0		Cenph	centromere protein H [Source:MGI Symbol;Acc:MGI:1349448]
ENSMUSG00000031262	Cenpi	-0.0368628	0.83907	0.918612	0	-0.209363	0.248118	0.492917	0	0.172503	0.342757	0.752007	0		Cenpi	centromere protein I [Source:MGI Symbol;Acc:MGI:2147897]
ENSMUSG00000064128	Cenpj	0.0630565	0.571627	0.741983	0	-0.0850881	0.439324	0.673809	0	0.148145	0.176494	0.56941	0		Cenpj	centromere protein J [Source:MGI Symbol;Acc:MGI:2684927]
ENSMUSG00000021714	Cenpk	-0.301659	0.0590739	0.16501	0	-0.423668	0.00861371	0.0608734	0	0.12202	0.463457	0.827747	0		Cenpk	centromere protein K [Source:MGI Symbol;Acc:MGI:1926210]
ENSMUSG00000026708	Cenpl	0.0421974	0.770002	0.877325	0	-0.172698	0.214438	0.452571	0	0.214899	0.121658	0.47551	0		Cenpl	centromere protein L [Source:MGI Symbol;Acc:MGI:1917704]
ENSMUSG00000068101	Cenpm	-0.643714	0.00158905	0.0104841	-1	-0.69288	0.000754715	0.0115414	-1	0.0491867	0.825963	0.969655	0		Cenpm	centromere protein M [Source:MGI Symbol;Acc:MGI:1913820]
ENSMUSG00000031756	Cenpn	-0.159087	0.257886	0.452226	0	-0.370209	0.00932963	0.0644012	0	0.211127	0.141643	0.51243	0		Cenpn	centromere protein N [Source:MGI Symbol;Acc:MGI:1919405]
ENSMUSG00000020652	Cenpo	-0.0422794	0.678104	0.81867	0	-0.14617	0.151199	0.370657	0	0.103893	0.309504	0.726243	0		Cenpo	centromere protein O [Source:MGI Symbol;Acc:MGI:1923800]
ENSMUSG00000021391	Cenpp	-0.0174872	0.915551	0.962164	0	-0.142537	0.320452	0.568605	0	0.125055	0.398968	0.791395	0		Cenpp	centromere protein P [Source:MGI Symbol;Acc:MGI:1913586]
ENSMUSG00000023919	Cenpq	-0.386306	0.000650159	0.00514796	-1	-0.341243	0.00275837	0.0290988	-1	-0.045057	0.696877	0.932316	0		Cenpq	centromere protein Q [Source:MGI Symbol;Acc:MGI:1933744]
ENSMUSG00000073705	Cenps	-0.463331	0.04118	0.126875	0	-0.271537	0.245136	0.490317	0	-0.191756	0.425662	0.809303	0		Cenps	centromere protein S [Source:MGI Symbol;Acc:MGI:1917178]
ENSMUSG00000036672	Cenpt	-0.0974656	0.307533	0.507813	0	-0.229257	0.0170463	0.0943081	0	0.131793	0.171647	0.562476	0		Cenpt	centromere protein T [Source:MGI Symbol;Acc:MGI:2443939]
ENSMUSG00000031629	Cenpu	-0.147744	0.463264	0.654178	0	-0.276302	0.16895	0.394718	0	0.128567	0.531659	0.866343	0		Cenpu	centromere protein U [Source:MGI Symbol;Acc:MGI:1919126]
ENSMUSG00000018509	Cenpv	1.42762	2.1e-06	4.09e-05	1	0.519118	0.116332	0.316912	0	0.908305	0.00179131	0.0311147	1		Cenpv	centromere protein V [Source:MGI Symbol;Acc:MGI:1920389]
ENSMUSG00000075266	Cenpw	0.0655764	0.637264	0.789874	0	-0.0454648	0.739856	0.875873	0	0.111042	0.408471	0.798836	0		Cenpw	centromere protein W [Source:MGI Symbol;Acc:MGI:1913561]
ENSMUSG00000025144	Cenpx	-0.421039	9.89e-05	0.0010818	-1	-0.361057	0.000908567	0.0132766	-1	-0.0599697	0.608359	0.898156	0		Cenpx	centromere protein X [Source:MGI Symbol;Acc:MGI:894324]
ENSMUSG00000039523	Cep104	-0.0624975	0.354175	0.552758	0	-0.0194846	0.774809	0.897068	0	-0.0430127	0.527754	0.865388	0		Cep104	centrosomal protein 104 [Source:MGI Symbol;Acc:MGI:2687282]
ENSMUSG00000020728	Cep112	-0.194799	0.118465	0.270751	0	-0.379126	0.00309987	0.0313056	-1	0.18434	0.159727	0.5412	0		Cep112	centrosomal protein 112 [Source:MGI Symbol;Acc:MGI:1923673]
ENSMUSG00000048799	Cep120	-0.128755	0.0672399	0.18075	0	-0.0557948	0.43361	0.668646	0	-0.0729597	0.299678	0.718159	0		Cep120	centrosomal protein 120 [Source:MGI Symbol;Acc:MGI:2147298]
ENSMUSG00000040729	Cep126	-0.348129	0.0346607	0.112248	0	-0.102958	0.531622	0.743184	0	-0.245164	0.142716	0.513661	0		Cep126	centrosomal protein 126 [Source:MGI Symbol;Acc:MGI:2680221]
ENSMUSG00000061533	Cep128	-0.0683369	0.609875	0.770096	0	-0.310777	0.022134	0.112	0	0.242444	0.0754228	0.371101	0		Cep128	centrosomal protein 128 [Source:MGI Symbol;Acc:MGI:1922466]
ENSMUSG00000039781	Cep131	-0.242566	0.0239371	0.0854128	0	-0.0558607	0.606524	0.795846	0	-0.186704	0.0841784	0.391784	0		Cep131	centrosomal protein 131 [Source:MGI Symbol;Acc:MGI:107440]
ENSMUSG00000036403	Cep135	0.0756587	0.509566	0.693603	0	0.011879	0.927002	0.977771	0	0.0637792	0.578967	0.88575	0		Cep135	centrosomal protein 135 [Source:MGI Symbol;Acc:MGI:2681869]
ENSMUSG00000068394	Cep152	-0.154982	0.293807	0.493876	0	-0.249596	0.0932485	0.277037	0	0.0946179	0.531705	0.866343	0		Cep152	centrosomal protein 152 [Source:MGI Symbol;Acc:MGI:2139083]
ENSMUSG00000056919	Cep162	0.14865	0.0900321	0.222772	0	0.0614192	0.490177	0.711762	0	0.08723	0.320039	0.735511	0		Cep162	centrosomal protein 162 [Source:MGI Symbol;Acc:MGI:1925343]
ENSMUSG00000043987	Cep164	0.0900495	0.212569	0.398774	0	-0.0189675	0.795833	0.906588	0	0.109017	0.131386	0.494803	0		Cep164	centrosomal protein 164 [Source:MGI Symbol;Acc:MGI:2384878]
ENSMUSG00000057335	Cep170	0.0273184	0.673837	0.815992	0	-0.0295434	0.649901	0.824331	0	0.0568618	0.380642	0.779156	0		Cep170	centrosomal protein 170 [Source:MGI Symbol;Acc:MGI:1918348]
ENSMUSG00000072825	Cep170b	-0.0779458	0.313029	0.512826	0	-0.120214	0.120605	0.323512	0	0.0422687	0.58671	0.889621	0		Cep170b	centrosomal protein 170B [Source:MGI Symbol;Acc:MGI:2145043]
ENSMUSG00000035790	Cep19	-0.038382	0.744057	0.863624	0	0.133656	0.233783	0.47566	0	-0.172041	0.120993	0.474606	0		Cep19	centrosomal protein 19 [Source:MGI Symbol;Acc:MGI:1914244]
ENSMUSG00000024542	Cep192	0.0101522	0.908454	0.958646	0	-0.0893477	0.289733	0.537615	0	0.0995001	0.238854	0.653884	0		Cep192	centrosomal protein 192 [Source:MGI Symbol;Acc:MGI:1918049]
ENSMUSG00000038241	Cep250	-0.308936	0.0015633	0.0103588	-1	-0.366523	0.000182913	0.00411376	-1	0.0575879	0.559793	0.87646	0		Cep250	centrosomal protein 250 [Source:MGI Symbol;Acc:MGI:108084]
ENSMUSG00000019971	Cep290	-0.274066	0.0103287	0.0454479	-1	-0.288577	0.00730598	0.0548306	0	0.0145136	0.903298	0.985382	0		Cep290	centrosomal protein 290 [Source:MGI Symbol;Acc:MGI:2384917]
ENSMUSG00000046111	Cep295	-0.0258511	0.75505	0.869268	0	-0.0533669	0.521258	0.736557	0	0.027516	0.743314	0.948204	0		Cep295	centrosomal protein 295 [Source:MGI Symbol;Acc:MGI:2442521]
ENSMUSG00000033671	Cep350	0.00873859	0.91063	0.959622	0	-0.0317944	0.683735	0.842557	0	0.040533	0.601655	0.895005	0		Cep350	centrosomal protein 350 [Source:MGI Symbol;Acc:MGI:1921331]
ENSMUSG00000029790	Cep41	-0.13556	0.117085	0.268398	0	0.0476087	0.583864	0.780858	0	-0.183169	0.0336273	0.23091	0		Cep41	centrosomal protein 41 [Source:MGI Symbol;Acc:MGI:1891414]
ENSMUSG00000038215	Cep44	-0.0235224	0.821246	0.908337	0	0.0336114	0.737241	0.874468	0	-0.057134	0.56693	0.880241	0		Cep44	centrosomal protein 44 [Source:MGI Symbol;Acc:MGI:3525111]
ENSMUSG00000024989	Cep55	-0.281962	0.13353	0.294139	0	-0.481329	0.0108977	0.0709324	0	0.199372	0.2947	0.713	0		Cep55	centrosomal protein 55 [Source:MGI Symbol;Acc:MGI:1921357]
ENSMUSG00000031922	Cep57	0.098733	0.237833	0.4301	0	0.152257	0.0684116	0.228736	0	-0.0535246	0.520315	0.861102	0		Cep57	centrosomal protein 57 [Source:MGI Symbol;Acc:MGI:1915551]
ENSMUSG00000019813	Cep57l1	-0.348381	0.000524264	0.00432988	-1	-0.28619	0.00452695	0.0401494	-1	-0.0621854	0.54715	0.871733	0		Cep57l1	centrosomal protein 57-like 1 [Source:MGI Symbol;Acc:MGI:1915511]
ENSMUSG00000032534	Cep63	-0.133393	0.110596	0.257932	0	-0.0942051	0.263307	0.510819	0	-0.0391873	0.645104	0.911364	0		Cep63	centrosomal protein 63 [Source:MGI Symbol;Acc:MGI:2158560]
ENSMUSG00000044066	Cep68	0.0211356	0.74942	0.866729	0	0.0838392	0.202026	0.437017	0	-0.0627039	0.339176	0.750951	0		Cep68	centrosomal protein 68 [Source:MGI Symbol;Acc:MGI:2667663]
ENSMUSG00000056267	Cep70	0.158629	0.118059	0.270002	0	0.0210999	0.851769	0.936262	0	0.137528	0.176529	0.56941	0		Cep70	centrosomal protein 70 [Source:MGI Symbol;Acc:MGI:1915371]
ENSMUSG00000021572	Cep72	-0.240619	0.05652	0.160099	0	-0.126652	0.31933	0.567667	0	-0.113962	0.389119	0.785576	0		Cep72	centrosomal protein 72 [Source:MGI Symbol;Acc:MGI:1921720]
ENSMUSG00000073542	Cep76	-0.134895	0.283455	0.480982	0	-0.0978529	0.443654	0.676653	0	-0.0370401	0.771864	0.955624	0		Cep76	centrosomal protein 76 [Source:MGI Symbol;Acc:MGI:1923401]
ENSMUSG00000041491	Cep78	-0.112177	0.223823	0.412704	0	0.0122802	0.911752	0.969912	0	-0.124457	0.181144	0.576796	0		Cep78	centrosomal protein 78 [Source:MGI Symbol;Acc:MGI:1924386]
ENSMUSG00000020024	Cep83	-0.281855	0.0076336	0.0359769	-1	-0.256658	0.0157916	0.0896655	0	-0.0251943	0.814097	0.966549	0		Cep83	centrosomal protein 83 [Source:MGI Symbol;Acc:MGI:1924298]
ENSMUSG00000037443	Cep85	-0.0388887	0.69669	0.831296	0	-0.0582647	0.566992	0.768059	0	0.0193768	0.860552	0.975565	0		Cep85	centrosomal protein 85 [Source:MGI Symbol;Acc:MGI:1917262]
ENSMUSG00000038594	Cep85l	0.0108328	0.890885	0.949073	0	-0.0589127	0.450506	0.682009	0	0.0697459	0.366018	0.767438	0		Cep85l	centrosomal protein 85-like [Source:MGI Symbol;Acc:MGI:3642684]
ENSMUSG00000023072	Cep89	-0.312057	0.000540322	0.00444126	-1	-0.272689	0.00273438	0.0288899	-1	-0.0393636	0.671901	0.921696	0		Cep89	centrosomal protein 89 [Source:MGI Symbol;Acc:MGI:1919390]
ENSMUSG00000018372	Cep95	0.0924504	0.441715	0.635549	0	0.198134	0.0964861	0.282822	0	-0.105687	0.373566	0.773284	0		Cep95	centrosomal protein 95 [Source:MGI Symbol;Acc:MGI:2443502]
ENSMUSG00000022604	Cep97	0.00041718	0.996342	1	0	0.0694711	0.4209	0.658981	0	-0.0690544	0.426333	0.809487	0		Cep97	centrosomal protein 97 [Source:MGI Symbol;Acc:MGI:1921451]
ENSMUSG00000040774	Cept1	0.0397382	0.651978	0.800851	0	0.0520966	0.558528	0.761825	0	-0.0123587	0.895855	0.984021	0		Cept1	choline/ethanolaminephosphotransferase 1 [Source:MGI Symbol;Acc:MGI:2139793]
ENSMUSG00000039787	Cercam	0.192911	0.046667	0.138915	0	0.327806	0.000708849	0.0109614	1	-0.134897	0.160889	0.543359	0		Cercam	cerebral endothelial cell adhesion molecule [Source:MGI Symbol;Acc:MGI:2139134]
ENSMUSG00000035891	Cerk	0.0469951	0.555507	0.73012	0	0.220679	0.00524699	0.0442883	1	-0.173685	0.0274493	0.205372	0		Cerk	ceramide kinase [Source:MGI Symbol;Acc:MGI:2386052]
ENSMUSG00000087408	Cers1	0.287752	0.130961	0.290467	0	0.282679	0.137783	0.34975	0	0.00504691	1	1	0		Cers1	ceramide synthase 1 [Source:MGI Symbol;Acc:MGI:2136690]
ENSMUSG00000015714	Cers2	-0.141361	0.0350469	0.113105	0	-0.208213	0.00197713	0.0231926	-1	0.0668519	0.322405	0.737467	0		Cers2	ceramide synthase 2 [Source:MGI Symbol;Acc:MGI:1924143]
ENSMUSG00000008206	Cers4	0.432128	8.41e-09	3.13e-07	1	0.261046	0.000596596	0.00953517	1	0.17108	0.0213111	0.175378	0		Cers4	ceramide synthase 4 [Source:MGI Symbol;Acc:MGI:1914510]
ENSMUSG00000023021	Cers5	-0.00656552	0.92616	0.967863	0	-0.0514944	0.459882	0.690499	0	0.044929	0.518713	0.859875	0		Cers5	ceramide synthase 5 [Source:MGI Symbol;Acc:MGI:1919199]
ENSMUSG00000027035	Cers6	-0.214635	0.0068982	0.033359	-1	-0.0450393	0.571123	0.771611	0	-0.169595	0.0328697	0.228277	0		Cers6	ceramide synthase 6 [Source:MGI Symbol;Acc:MGI:2442564]
ENSMUSG00000031347	Cetn2	-0.219126	0.0255289	0.0896676	0	-0.205348	0.0386339	0.160232	0	-0.0137749	0.890027	0.983152	0		Cetn2	centrin 2 [Source:MGI Symbol;Acc:MGI:1347085]
ENSMUSG00000021537	Cetn3	-0.213168	0.0564633	0.160073	0	-0.276535	0.0140569	0.0833452	0	0.0633703	0.582083	0.887437	0		Cetn3	centrin 3 [Source:MGI Symbol;Acc:MGI:1097706]
ENSMUSG00000048794	Cfap100	0.866883	0.00452521	0.0243146	1	0.787738	0.00935751	0.0645085	0	0.0789322	0.834332	0.971438	0		Cfap100	cilia and flagella associated protein 100 [Source:MGI Symbol;Acc:MGI:2141635]
ENSMUSG00000031796	Cfap20	0.0872868	0.292079	0.491921	0	0.0496486	0.558255	0.761753	0	0.0376378	0.647003	0.911919	0		Cfap20	cilia and flagella associated protein 20 [Source:MGI Symbol;Acc:MGI:107428]
ENSMUSG00000022972	Cfap298	-0.655796	8.95e-09	3.3e-07	-1	-0.428364	0.000153312	0.00362514	-1	-0.227415	0.0589177	0.323513	0		Cfap298	cilia and flagella associate protien 298 [Source:MGI Symbol;Acc:MGI:1915251]
ENSMUSG00000053070	Cfap300	-0.307795	0.00717627	0.0343491	-1	-0.0776379	0.501241	0.720329	0	-0.230155	0.044346	0.27387	0		Cfap300	cilia and flagella associated protein 300 [Source:MGI Symbol;Acc:MGI:3045346]
ENSMUSG00000020462	Cfap36	-0.0652004	0.431429	0.627333	0	-0.134051	0.110858	0.307885	0	0.0688515	0.419166	0.805604	0		Cfap36	cilia and flagella associated protein 36 [Source:MGI Symbol;Acc:MGI:1913994]
ENSMUSG00000020284	Cfap410	-0.0667767	0.466959	0.656977	0	0.0134486	0.88818	0.957213	0	-0.0802252	0.378852	0.777456	0		Cfap410	cilia and flagella associated protein 410 [Source:MGI Symbol;Acc:MGI:1915134]
ENSMUSG00000040473	Cfap69	0.787978	1.78e-10	9.29e-09	1	0.340208	0.00718119	0.0543956	0	0.447762	0.000236118	0.00628237	1		Cfap69	cilia and flagella associated protein 69 [Source:MGI Symbol;Acc:MGI:2443778]
ENSMUSG00000078490	Cfap74	-0.140549	0.464516	0.655544	0	-0.195046	0.288851	0.536714	0	0.054511	0.813498	0.966494	0		Cfap74	cilia and flagella associated protein 74 [Source:MGI Symbol;Acc:MGI:1917130]
ENSMUSG00000031631	Cfap97	0.0477722	0.587041	0.752409	0	-0.0153809	0.864872	0.944372	0	0.0631531	0.473845	0.833544	0		Cfap97	cilia and flagella associated protein 97 [Source:MGI Symbol;Acc:MGI:1914006]
ENSMUSG00000031954	Cfdp1	-0.283336	0.0335362	0.109757	0	-0.379895	0.00449979	0.0400887	-1	0.0965604	0.47293	0.833103	0		Cfdp1	craniofacial development protein 1 [Source:MGI Symbol;Acc:MGI:1344403]
ENSMUSG00000056201	Cfl1	-0.314098	0.000831878	0.00623299	-1	-0.212604	0.0236711	0.116889	0	-0.101494	0.280018	0.698477	0		Cfl1	cofilin 1, non-muscle [Source:MGI Symbol;Acc:MGI:101757]
ENSMUSG00000062929	Cfl2	-0.142765	0.068828	0.183874	0	-0.0752771	0.338235	0.586917	0	-0.0674874	0.390218	0.786446	0		Cfl2	cofilin 2, muscle [Source:MGI Symbol;Acc:MGI:101763]
ENSMUSG00000026031	Cflar	0.216718	0.00118649	0.00827906	1	-0.0179509	0.791442	0.904837	0	0.234668	0.00045172	0.0103275	1		Cflar	CASP8 and FADD-like apoptosis regulator [Source:MGI Symbol;Acc:MGI:1336166]
ENSMUSG00000001128	Cfp	0.456601	0.00732675	0.0348844	1	0.325233	0.0627582	0.216992	0	0.13135	0.440792	0.81744	0		Cfp	complement factor properdin [Source:MGI Symbol;Acc:MGI:97545]
ENSMUSG00000032344	Cgas	0.263449	0.0716773	0.189524	0	0.0794082	0.597258	0.78957	0	0.184038	0.207372	0.612394	0		Cgas	cyclic GMP-AMP synthase [Source:MGI Symbol;Acc:MGI:2442261]
ENSMUSG00000054604	Cggbp1	0.130013	0.0535814	0.154243	0	0.100523	0.136219	0.347121	0	0.0294896	0.662838	0.919239	0		Cggbp1	CGG triplet repeat binding protein 1 [Source:MGI Symbol;Acc:MGI:2146370]
ENSMUSG00000068876	Cgn	-1.07782	0.000477312	0.00400195	-1	-0.868547	0.00466741	0.0410263	-1	-0.208979	0.564472	0.879271	0		Cgn	cingulin [Source:MGI Symbol;Acc:MGI:1927237]
ENSMUSG00000032232	Cgnl1	-0.42152	1.32e-07	3.61e-06	-1	-0.236603	0.00302734	0.030852	-1	-0.184917	0.0207789	0.172853	0		Cgnl1	cingulin-like 1 [Source:MGI Symbol;Acc:MGI:1915428]
ENSMUSG00000029161	Cgref1	-0.151811	0.156368	0.326028	0	-0.369959	0.000772396	0.0117184	-1	0.218155	0.050591	0.293905	0		Cgref1	cell growth regulator with EF hand domain 1 [Source:MGI Symbol;Acc:MGI:1915817]
ENSMUSG00000055128	Cgrrf1	0.206894	0.013244	0.0548221	0	0.0446324	0.60844	0.79723	0	0.16226	0.0519179	0.299221	0		Cgrrf1	cell growth regulator with ring finger domain 1 [Source:MGI Symbol;Acc:MGI:1916368]
ENSMUSG00000027313	Chac1	0.258654	0.00589394	0.0298239	1	0.0931793	0.32906	0.577088	0	0.165473	0.077885	0.377771	0		Chac1	ChaC, cation transport regulator 1 [Source:MGI Symbol;Acc:MGI:1916315]
ENSMUSG00000020309	Chac2	-0.209051	0.0904831	0.223481	0	-0.127489	0.301449	0.550114	0	-0.0815552	0.522576	0.862569	0		Chac2	ChaC, cation transport regulator 2 [Source:MGI Symbol;Acc:MGI:1915294]
ENSMUSG00000002835	Chaf1a	-0.452531	0.00372215	0.020846	-1	-0.415546	0.00778554	0.0570953	0	-0.0369831	0.813638	0.966494	0		Chaf1a	chromatin assembly factor 1, subunit A (p150) [Source:MGI Symbol;Acc:MGI:1351331]
ENSMUSG00000022945	Chaf1b	-0.648027	0.00383211	0.0213119	-1	-0.540901	0.0158598	0.0899788	0	-0.107117	0.636258	0.90925	0		Chaf1b	chromatin assembly factor 1, subunit B (p60) [Source:MGI Symbol;Acc:MGI:1314881]
ENSMUSG00000047710	Champ1	0.122176	0.0786795	0.20225	0	-0.0298576	0.672999	0.837096	0	0.152033	0.0290118	0.21197	0		Champ1	chromosome alignment maintaining phosphoprotein 1 [Source:MGI Symbol;Acc:MGI:1196398]
ENSMUSG00000063787	Chchd1	-0.10342	0.320506	0.520379	0	-0.153908	0.139111	0.351765	0	0.050491	0.629314	0.905637	0		Chchd1	coiled-coil-helix-coiled-coil-helix domain containing 1 [Source:MGI Symbol;Acc:MGI:1913371]
ENSMUSG00000049422	Chchd10	0.424655	0.150633	0.317995	0	0.0770593	0.810361	0.915536	0	0.34755	0.254763	0.672253	0		Chchd10	coiled-coil-helix-coiled-coil-helix domain containing 10 [Source:MGI Symbol;Acc:MGI:2143558]
ENSMUSG00000070493	Chchd2	0.0126244	0.850241	0.926018	0	-0.0282208	0.675937	0.83856	0	0.0408453	0.541385	0.869502	0		Chchd2	coiled-coil-helix-coiled-coil-helix domain containing 2 [Source:MGI Symbol;Acc:MGI:1261428]
[truncated: 10,517 more rows]
